# Supplementary material for: Heterocellular gene signatures reveal luminal-A breast cancer heterogeneity and differential therapeutic responses
Source: NPJ Breast Cancer. 2019 Aug 2;5:21. doi: 10.1038/s41523-019-0116-8 (PMC6677833; doi:10.1038/s41523-019-0116-8)
Supplement: Supplementary file 2 — Supplementary Table 1 [file 41523_2019_116_MOESM2_ESM.xlsx]

## Sheet: Supplementary Table 1A-D
	Supplementary Table 1A-D: Number and percentages of (A-B) CMS subtypes and (C-D) heterocellular subtypes across breast cancer datasets
	Supplementary Table 1A (Number of samples in CMS subtypes in different breast cancer datasets)
	Subtype	TCGA (Breast)	GSE42568 (Breast)
	CMS1	47	16
	CMS2	0	0
	CMS3	0	0
	CMS4	624	53
	Mixed/low confidence samples	146	35
	Total of all samples	817	104
	Total of high confidence samples	671	69
	Supplementary Table 1B (Only high confidence samples - Percentage of samples in CMS subtypes in different breast cancer datasets)
	Subtype	TCGA (Breast)	GSE42568 (Breast)
	CMS1	7.00447	23.1884
	CMS2	0	0
	CMS3	0	0
	CMS4	92.9955	76.8116
	Total	100	100
	Supplementary Table 1C (Number of samples in heterocellular subtypes in different breast cancer datasets)
	Subtype	TCGA (Breast)	GSE42568 (Breast)
	Enterocyte	42	0
	Goblet-like	38	7
	Inflammatory	136	26
	Stem-like	135	20
	TA	56	10
	Mixed/low confidence samples	410	41
	Total of all samples	817	104
	Total of high confidence samples	407	63
	Supplementary Table 1D (Only high confidence samples; Percentage of samples in heterocellular subtypes in different breast cancer datasets)
	Subtype	TCGA (Breast)	GSE42568 (Breast)
	Enterocyte	10.3194	0
	Goblet-like	9.33661	11.1111
	Inflammatory	33.4152	41.2698
	Stem-like	33.1695	31.746
	TA	13.7592	15.873
	Total	100	100
	Note: low confidence samples represent those samples with lower correlation and other parameters to heterocellular subtypes
	Mixed samples represent those which represent more than one subtype in a single sample when the difference in correlation values between the first and second subtypes is less than 0.06
	High confidence samples represent those with higher correlation and other parameters to heterocellular subtypes
	See Methods section for more information

## Sheet: Supplementary Table 1E-J
	Supplementary Table 1E-J: Comparsion of heterocellular subtypes with the known intrinsic breast cancer subtypes - number (Supplementary Table 1E and H) and percentage of samples (Supplementary Table 1F and I) and hypergeometric test FDR p values (Supplementary Table 1G and J).
	Different datasets were used.
	Supplementary Table 1E								Supplementary Table 1F								Supplementary Table 1G
	TCGA (Breast) - Number of samples								TCGA (Breast) - Percentage of samples								TCGA (Breast) - FDR adjusted pvalue
	Subtypes	Enterocyte	Goblet-like	Inflammatory	Stem-like	TA			Description	Enterocyte	Goblet-like	Inflammatory	Stem-like	TA			Description	Enterocyte	Goblet-like	Inflammatory	Stem-like	TA
	Basal-like	0	0	60	14	10			Basal-like	0	0	44.1176	10.3704	17.8571			Basal-like	1	1	1.9e-14	1	1
	HER2-enriched	1	0	15	6	2			HER2-enriched	2.38095	0	11.0294	4.44444	3.57143			HER2-enriched	1	1	0.009	1	1
	Luminal A	31	34	25	90	22			Luminal A	73.8095	89.4737	18.3824	66.6667	39.2857			Luminal A	0.003	9e-07	1	7.8e-06	1
	Luminal B	1	4	33	20	21			Luminal B	2.38095	10.5263	24.2647	14.8148	37.5			Luminal B	1	1	0.168	1	0.002
	Normal-like	9	0	3	5	1			Normal-like	21.4286	0	2.20588	3.7037	1.78571			Normal-like	8.7e-05	1	1	1	1
	Sum	42	38	136	135	56			Sum	100	100	100	100	100
	Supplementary Table 1H								Supplementary Table 1I								Supplementary Table 1J
	GSE42568 (Breast) - Number of samples								GSE42568 (Breast) - Percentage of samples								GSE42568 (Breast) - FDR adjusted pvalue
	Description	Enterocyte	Goblet-like	Inflammatory	Stem-like	TA			Description	Enterocyte	Goblet-like	Inflammatory	Stem-like	TA			Description	Enterocyte	Goblet-like	Inflammatory	Stem-like	TA
	Basal	0	0	8	1	4			Basal	0	0	30.7692	5	40			Basal	-	1	0.38	1	0.38
	Her2	0	0	7	1	1			Her2	0	0	26.9231	5	10			Her2	-	1	0.17	1	1
	LumA	0	5	3	17	1			LumA	0	71.4286	11.5385	85	10			LumA	-	0.38	1	0	1
	LumB	0	2	6	1	1			LumB	0	28.5714	23.0769	5	10			LumB	-	0.77	0.48	1	1
	Normal	0	0	2	0	3			Normal	0	0	7.69231	0	30			Normal	-	1	1	1	0.17
	Sum	0	7	26	20	10			Sum	0	100	100	100	100

## Sheet: Supplementary Table 1K-L
	Supplementary Table 1K-L: GSEA analysis to find the genes sets enriched in the stem-like (Supplementary Table 1K) and inflammatory (Supplementary Table 1L) subtype samples compared to the other subtypes in Luminal-A breast cancer using TCGA dataset.
	Supplementary Table 1K					Supplementary Table 1L
	Gene sets enriched in stem-like subtype compared to other subtypes	NES	FDR q-value			Gene sets enriched in inflammatory subtype compared to other subtypes	NES	FDR q-value
	NABA_CORE_MATRISOME	2.54965	0			TARTE_PLASMA_CELL_VS_PLASMABLAST_UP	2.36722	0
	NABA_ECM_GLYCOPROTEINS	2.39301	0			HELLER_SILENCED_BY_METHYLATION_UP	2.31061	0
	DURAND_STROMA_S_UP	2.3504	0			KUMAR_TARGETS_OF_MLL_AF9_FUSION	2.30114	0
	KINSEY_TARGETS_OF_EWSR1_FLII_FUSION_DN	2.3385	0.000453601			MCLACHLAN_DENTAL_CARIES_UP	2.29635	0
	NABA_MATRISOME	2.31926	0.000362881			WALLACE_PROSTATE_CANCER_RACE_UP	2.29531	0
	WANG_SMARCE1_TARGETS_UP	2.24866	0.0010206			POOLA_INVASIVE_BREAST_CANCER_UP	2.29418	0
	MIYAGAWA_TARGETS_OF_EWSR1_ETS_FUSIONS_DN	2.24504	0.000874802			REACTOME_IMMUNE_SYSTEM	2.2745	0.000454
	VECCHI_GASTRIC_CANCER_ADVANCED_VS_EARLY_UP	2.23537	0.00151507			RUTELLA_RESPONSE_TO_HGF_UP	2.25771	0.000397
	KEGG_ECM_RECEPTOR_INTERACTION	2.20832	0.00194497			WIERENGA_STAT5A_TARGETS_UP	2.25648	0.000353
	SCHAEFFER_PROSTATE_DEVELOPMENT_48HR_DN	2.20405	0.00175048			LI_INDUCED_T_TO_NATURAL_KILLER_UP	2.25167	0.000318
	CUI_TCF21_TARGETS_2_UP	2.20332	0.00159134			BOYLAN_MULTIPLE_MYELOMA_C_D_DN	2.2457	0.000289
	SENESE_HDAC3_TARGETS_UP	2.20325	0.00145873			SANSOM_APC_TARGETS_DN	2.23675	0.000265
	KEGG_FOCAL_ADHESION	2.19492	0.001554			SHEDDEN_LUNG_CANCER_GOOD_SURVIVAL_A12	2.2191	0.000245
	ONDER_CDH1_TARGETS_2_UP	2.18707	0.00152494			FULCHER_INFLAMMATORY_RESPONSE_LECTIN_VS_LPS_UP	2.21277	0.000227
	SCHUETZ_BREAST_CANCER_DUCTAL_INVASIVE_UP	2.14623	0.00230354			MARSON_BOUND_BY_FOXP3_STIMULATED	2.20668	0.000212
	BOQUEST_STEM_CELL_UP	2.14022	0.0024924			FULCHER_INFLAMMATORY_RESPONSE_LECTIN_VS_LPS_DN	2.20465	0.000199
	REACTOME_COLLAGEN_FORMATION	2.13652	0.00240417			KEGG_CYTOKINE_CYTOKINE_RECEPTOR_INTERACTION	2.20426	0.000187
	SERVITJA_ISLET_HNF1A_TARGETS_UP	2.13384	0.0022706			HUTTMANN_B_CLL_POOR_SURVIVAL_UP	2.20395	0.000177
	ZHU_CMV_ALL_DN	2.12578	0.00220357			REACTOME_CLASS_A1_RHODOPSIN_LIKE_RECEPTORS	2.20337	0.000167
	KATSANOU_ELAVL1_TARGETS_DN	2.12381	0.00209339			VERHAAK_AML_WITH_NPM1_MUTATED_DN	2.20178	0.000224
	PASINI_SUZ12_TARGETS_DN	2.12193	0.00204082			RUTELLA_RESPONSE_TO_HGF_VS_CSF2RB_AND_IL4_UP	2.20059	0.000214
	MIKKELSEN_MEF_LCP_WITH_H3K4ME3	2.12051	0.00220324			PUJANA_BRCA1_PCC_NETWORK	2.19953	0.000204
	REACTOME_EXTRACELLULAR_MATRIX_ORGANIZATION	2.11996	0.00210745			PILON_KLF1_TARGETS_DN	2.199	0.000195
	DANG_REGULATED_BY_MYC_DN	2.09851	0.00268004			QI_PLASMACYTOMA_UP	2.19849	0.000187
	WONG_ENDMETRIUM_CANCER_DN	2.07734	0.00313516			TORCHIA_TARGETS_OF_EWSR1_FLI1_FUSION_DN	2.19394	0.00018
	PID_AVB3_INTEGRIN_PATHWAY	2.07665	0.00301457			PUJANA_ATM_PCC_NETWORK	2.1882	0.000211
	DODD_NASOPHARYNGEAL_CARCINOMA_DN	2.07085	0.00321156			LINDGREN_BLADDER_CANCER_CLUSTER_2B	2.18234	0.000203
	PLASARI_TGFB1_TARGETS_10HR_DN	2.07063	0.00309686			GOLDRATH_ANTIGEN_RESPONSE	2.17244	0.000196
	PID_INTEGRIN1_PATHWAY	2.07062	0.00299007			MATSUDA_NATURAL_KILLER_DIFFERENTIATION	2.17087	0.000189
	YANG_BCL3_TARGETS_UP	2.06727	0.00300541			RUTELLA_RESPONSE_TO_CSF2RB_AND_IL4_UP	2.16916	0.000258
	RIGGI_EWING_SARCOMA_PROGENITOR_DN	2.0598	0.00363573			REACTOME_SIGNALING_BY_GPCR	2.16017	0.000331
	KIM_GLIS2_TARGETS_UP	2.05945	0.00352212			REACTOME_GPCR_DOWNSTREAM_SIGNALING	2.15819	0.000376
	AFFAR_YY1_TARGETS_DN	2.05592	0.00379714			REACTOME_GPCR_LIGAND_BINDING	2.15635	0.000455
	SENESE_HDAC1_TARGETS_DN	2.05586	0.00368546			REACTOME_CYTOKINE_SIGNALING_IN_IMMUNE_SYSTEM	2.15538	0.000442
	CHICAS_RB1_TARGETS_CONFLUENT	2.04991	0.00386917			KEGG_CHEMOKINE_SIGNALING_PATHWAY	2.15108	0.000451
	NABA_COLLAGENS	2.04622	0.00387273			LINDGREN_BLADDER_CANCER_CLUSTER_1_DN	2.15067	0.000439
	WANG_MLL_TARGETS	2.04475	0.00393471			PICCALUGA_ANGIOIMMUNOBLASTIC_LYMPHOMA_UP	2.14906	0.000451
	NAKAYAMA_SOFT_TISSUE_TUMORS_PCA2_UP	2.03344	0.0044771			REACTOME_G_ALPHA_I_SIGNALLING_EVENTS	2.14572	0.000439
	CHIARADONNA_NEOPLASTIC_TRANSFORMATION_KRAS_DN	2.03093	0.00442062			DOUGLAS_BMI1_TARGETS_DN	2.13798	0.000526
	KEGG_DILATED_CARDIOMYOPATHY	2.01682	0.00527302			DODD_NASOPHARYNGEAL_CARCINOMA_DN	2.13547	0.000539
	ZHU_CMV_24_HR_DN	2.01314	0.00567709			RUTELLA_RESPONSE_TO_CSF2RB_AND_IL4_DN	2.13465	0.000599
	RIGGI_EWING_SARCOMA_PROGENITOR_UP	2.01298	0.00561277			HADDAD_B_LYMPHOCYTE_PROGENITOR	2.13387	0.000585
	DACOSTA_UV_RESPONSE_VIA_ERCC3_DN	2.01232	0.00561103			MARSON_BOUND_BY_FOXP3_UNSTIMULATED	2.13192	0.000571
	RODRIGUES_THYROID_CARCINOMA_ANAPLASTIC_UP	2.01141	0.00559624			BROWNE_HCMV_INFECTION_4HR_DN	2.13145	0.000558
	SENESE_HDAC1_AND_HDAC2_TARGETS_DN	2.00901	0.00565643			REACTOME_PEPTIDE_LIGAND_BINDING_RECEPTORS	2.12952	0.000567
	REN_ALVEOLAR_RHABDOMYOSARCOMA_DN	2.00771	0.00566315			ZHENG_BOUND_BY_FOXP3	2.12572	0.000575
	RICKMAN_HEAD_AND_NECK_CANCER_B	2.00008	0.00595384			LENAOUR_DENDRITIC_CELL_MATURATION_UP	2.12145	0.000616
	PID_SYNDECAN_1_PATHWAY	1.99803	0.00597666			SMID_BREAST_CANCER_LUMINAL_B_DN	2.1107	0.00076
	LINDVALL_IMMORTALIZED_BY_TERT_DN	1.9911	0.00662719			SENGUPTA_NASOPHARYNGEAL_CARCINOMA_UP	2.10705	0.00076
	BERENJENO_TRANSFORMED_BY_RHOA_DN	1.99039	0.0065386			REACTOME_ADAPTIVE_IMMUNE_SYSTEM	2.10553	0.000875
	CHEBOTAEV_GR_TARGETS_DN	1.98201	0.00728439			DIAZ_CHRONIC_MEYLOGENOUS_LEUKEMIA_UP	2.10511	0.000938
	NABA_ECM_REGULATORS	1.98046	0.00738504			KEGG_CELL_ADHESION_MOLECULES_CAMS	2.10125	0.00101515
	SENESE_HDAC2_TARGETS_DN	1.97032	0.00852585			HELLER_HDAC_TARGETS_SILENCED_BY_METHYLATION_DN	2.09882	0.00101718
	BROWNE_HCMV_INFECTION_18HR_DN	1.96696	0.00880234			SEITZ_NEOPLASTIC_TRANSFORMATION_BY_8P_DELETION_UP	2.09762	0.00101629
	BUYTAERT_PHOTODYNAMIC_THERAPY_STRESS_UP	1.96524	0.00877664			HELLER_HDAC_TARGETS_DN	2.09469	0.00109841
	KEGG_HYPERTROPHIC_CARDIOMYOPATHY_HCM	1.96292	0.00879814			HECKER_IFNB1_TARGETS	2.09242	0.00111484
	LU_EZH2_TARGETS_DN	1.95972	0.00906144			BOSCO_ALLERGEN_INDUCED_TH2_ASSOCIATED_MODULE	2.0921	0.00109528
	KONDO_EZH2_TARGETS	1.95922	0.00890521			TAKEDA_TARGETS_OF_NUP98_HOXA9_FUSION_16D_UP	2.09199	0.0010764
	KANG_IMMORTALIZED_BY_TERT_UP	1.95579	0.00912538			RUTELLA_RESPONSE_TO_HGF_VS_CSF2RB_AND_IL4_DN	2.09114	0.00105815
	RICKMAN_HEAD_AND_NECK_CANCER_C	1.95299	0.00928163			BOYLAN_MULTIPLE_MYELOMA_PCA1_UP	2.08592	0.00110036
	Note: we selected the highly variable genes using the SD cutoff of 1.5. Using these highly variable genes we performed GSEA using the c2 gene sets. Only certain top significant gene sets selected by FDR are shown.
	NES - normalized enrichment score
	FDR - false discovery rate

## Sheet: Supplementary Table 1M
	Supplementary Table 1M: Nominal p and FDR values from different phenotypic characteristics of luminal-A breast cancer associated with heterocellular subtypes in TCGA dataset.
	Features	Nominal p value	FDR value
	Tumor Purity	6.26995e-08	5.05896e-07
	Proliferation score	8.43159e-08	5.05896e-07
	Apoptosis score	0.0051642	0.0103284
	Cell cycle score	0.0305032	0.0457548
	DNA.damage response score	0.00218448	0.00524275
	EMT score	0.00016559	0.000496771
	Hormone_a score	9.21669e-06	3.68667e-05
	Hormone_b score	0.103002	0.136554
	PI3K_Akt score	0.240033	0.261855
	Ras_MAPK score	0.113795	0.136554
	RTK score	0.0062558	0.0107242
	TSC_mTOR score	0.310798	0.310798

## Sheet: Supplementary Table 1N-V
	Supplementary Table 1N-V: Association of luminal-A heterocellular subtypes with published Cirello et al., 2013, Netanely et al., 2016 and Aure et al., 2017 luminal-A subtypes
	Data was from TCGA luminal-A subtype.
	Supplementary Table 1N
	Luminal-A- Number of Cirello and heterocellular subypes
	Subtypes	1q/16q	Chr-8 associated	CN quite	CNH	Total
	Enterocyte	2	0	3	0	5
	Goblet.like	5	1	3	0	9
	Inflammatory	3	3	1	1	8
	Stem.like	18	9	1	4	32
	TA	0	5	0	1	6
	Total	28	18	8	6	60
	Supplementary Table 1O
	Luminal-A-Percentage of Cirello subtypes within heterocellular subypes
	Subtypes	1q/16q	Chr-8 associated	CN quite	CNH
	Enterocyte	7.14286	0	37.5	0
	Goblet.like	17.8571	5.55556	37.5	0
	Inflammatory	10.7143	16.6667	12.5	16.6667
	Stem.like	64.2857	50	12.5	66.6667
	TA	0	27.7778	0	16.6667
	Total	100	100	100	100
	Supplementary Table 1P
	Luminal-A- Percentage of heterocellular subypes within Cirello subtypes
	Subtypes	1q/16q	Chr-8 associated	CN quite	CNH	Total
	Enterocyte	40	0	60	0	100
	Goblet.like	55.5556	11.1111	33.3333	0	100
	Inflammatory	37.5	37.5	12.5	12.5	100
	Stem.like	56.25	28.125	3.125	12.5	100
	TA	0	83.3333	0	16.6667	100
	Note: CN quite represents copy number quite subtype
	CNH - represent copy number high subtype
	Supplementary Table 1Q
	Luminal-A- Number of Netanely and heterocellular subypes
	Subtypes	LumA-R1	LumA-R2	Total
	Enterocyte	2	29	31
	Goblet.like	27	6	33
	Inflammatory	7	17	24
	Stem.like	39	48	87
	TA	20	2	22
	Total	95	102	197
	Supplementary Table 1R
	Luminal-A- Percentage of Netanely and heterocellular subypes
	Subtypes	LumA-R1	LumA-R2
	Enterocyte	2.10526	28.4314
	Goblet.like	28.4211	5.88235
	Inflammatory	7.36842	16.6667
	Stem.like	41.0526	47.0588
	TA	21.0526	1.96078
	Total	100	100
	Supplementary Table 1S
	Luminal-A- Association between heterocellular subypes and Netanely subtypes - hypergeometric test FDR values
	Subtypes	LumA-R1	LumA-R2
	Enterocyte	1	8.46e-07
	Goblet.like	5.73e-05	1
	Inflammatory	1	0.092
	Stem.like	1	0.48
	TA	5.73e-05	1
	Supplementary Table 1T
	Luminal-A- Number of Aure and heterocellular subypes
	Subtypes	Cluster-1	Cluster-2	Total
	Enterocyte	3	5	8
	Goblet.like	6	13	19
	Inflammatory	0	6	6
	Stem.like	4	42	46
	TA	3	9	12
	Total	16	75	91
	Supplementary Table 1U
	Luminal-A- Percentage of Aure and heterocellular subypes
	Subtypes	Cluster-1	Cluster-2
	Enterocyte	18.75	6.66667
	Goblet.like	37.5	17.3333
	Inflammatory	0	8
	Stem.like	25	56
	TA	18.75	12
	Total	100	100
	Supplementary Table 1V
	Luminal-A- Association between heterocellular subypes and Aure subtypes - hypergeometric test FDR values
	Subtypes	Cluster-1	Cluster-2
	Enterocyte	0.48	1
	Goblet.like	0.38	1
	Inflammatory	1	0.71
	Stem.like	1	0.23
	TA	0.71	1

## Sheet: Supplementary Table 1W-AB
		Supplementary Table 1W-AB: Classification of ER positive samples into heterocellular subtypes: counts and percentages separately for treated and untreated samples.
		Data was from GSE6532 (Affymetrix Human Genome U133A and U133B Arrays).
		Supplementary Table 1W - number of samples
		ER positive breast cancer (GSE6532) samples - only treated samples
		Subtypes	Number of samples
		Enterocyte	1
		Goblet.like	20
		Inflammatory	30
		Stem.like	48
		TA	25
		Low confidence only samples	52
		Total number of samples	176
		Total number of high confidence + mixed samples	124
		Supplementary Table 1X - percentage of samples
		ER positive breast cancer (GSE6532) samples - only treated and high confidence + mixed samples
		Subtypes	Percentage of samples
		Enterocyte	0.806452
		Goblet.like	16.129
		Inflammatory	24.1935
		Stem.like	38.7097
		TA	20.1613
		Total	100
		Supplementary Table 1Y - number of samples
		ER positive breast cancer (GSE6532) samples - only treated and mixed only samples
		Subtypes	Number of samples
		Enterocyte	0
		Goblet.like	7
		Inflammatory	0
		Stem.like	2
		TA	10
		Total	19
		Supplementary Table 1Z - number of samples
		ER positive breast cancer (GSE6532) samples - only untreated samples
		Subtypes	Number of samples
		Enterocyte	1
		Goblet.like	12
		Inflammatory	17
		Stem.like	24
		TA	5
		Low confidence only samples	27
		Total number of samples	86
		Total number of high confidence + mixed samples	59
		Supplementary Table 1AA - percentage of samples
		ER positive breast cancer (GSE6532) samples - only untreated and high confidence + mixed samples
		Subtypes	Percentage of samples
		Enterocyte	1.69492
		Goblet.like	20.339
		Inflammatory	28.8136
		Stem.like	40.678
		TA	8.47458
		Total	100
		Supplementary Table 1AB - number of samples
		ER positive breast cancer (GSE6532) samples - only untreated and mixed only samples
		Subtypes	number of samples
		Enterocyte	1
		Goblet.like	3
		Inflammatory	1
		Stem.like	1
		TA	2
		Total	8
