# Supplementary material for: Heterocellular gene signatures reveal luminal-A breast cancer heterogeneity and differential therapeutic responses
Source: NPJ Breast Cancer. 2019 Aug 2;5:21. doi: 10.1038/s41523-019-0116-8 (PMC6677833; doi:10.1038/s41523-019-0116-8)
Supplement: Supplementary file 3 — Supplementary Table 2 [file 41523_2019_116_MOESM3_ESM.xlsx]

## Sheet: Supplementary Table 2A
	Supplementary Table 2A - CMS subtype identities for TCGA dataset
	Samples	CMS subtypes (high confidence and mixed/low confidence)
	TCGA.A2.A04X	CMS1
	TCGA.A2.A0D0	CMS1
	TCGA.A2.A3Y0	CMS1
	TCGA.A7.A0CJ	CMS1
	TCGA.A8.A07O	CMS1
	TCGA.A8.A08B	CMS1
	TCGA.A8.A08I	CMS1
	TCGA.A8.A09Z	CMS1
	TCGA.AN.A0AK	CMS1
	TCGA.AN.A0AT	CMS1
	TCGA.AO.A128	CMS1
	TCGA.AO.A1KR	CMS1
	TCGA.AR.A1AI	CMS1
	TCGA.AR.A24H	CMS1
	TCGA.B6.A0I2	CMS1
	TCGA.B6.A0IJ	CMS1
	TCGA.B6.A0X5	CMS1
	TCGA.BH.A0B9	CMS1
	TCGA.BH.A0C0	CMS1
	TCGA.BH.A0DL	CMS1
	TCGA.BH.A0EE	CMS1
	TCGA.BH.A1FC	CMS1
	TCGA.BH.A209	CMS1
	TCGA.C8.A12K	CMS1
	TCGA.C8.A12L	CMS1
	TCGA.C8.A12U	CMS1
	TCGA.C8.A1HJ	CMS1
	TCGA.C8.A1HM	CMS1
	TCGA.C8.A27B	CMS1
	TCGA.D8.A1XK	CMS1
	TCGA.D8.A1Y3	CMS1
	TCGA.E2.A14N	CMS1
	TCGA.E2.A14R	CMS1
	TCGA.E2.A14Y	CMS1
	TCGA.E2.A1B6	CMS1
	TCGA.E2.A1II	CMS1
	TCGA.E2.A1LG	CMS1
	TCGA.E2.A1LL	CMS1
	TCGA.E2.A573	CMS1
	TCGA.E9.A22D	CMS1
	TCGA.E9.A22G	CMS1
	TCGA.E9.A22H	CMS1
	TCGA.E9.A5UO	CMS1
	TCGA.EW.A1P4	CMS1
	TCGA.EW.A1PB	CMS1
	TCGA.GM.A2DO	CMS1
	TCGA.GM.A3XL	CMS1
	TCGA.A1.A0SB	CMS4
	TCGA.A1.A0SD	CMS4
	TCGA.A1.A0SE	CMS4
	TCGA.A1.A0SF	CMS4
	TCGA.A1.A0SH	CMS4
	TCGA.A1.A0SI	CMS4
	TCGA.A1.A0SJ	CMS4
	TCGA.A1.A0SM	CMS4
	TCGA.A1.A0SN	CMS4
	TCGA.A2.A04N	CMS4
	TCGA.A2.A04P	CMS4
	TCGA.A2.A04Q	CMS4
	TCGA.A2.A04R	CMS4
	TCGA.A2.A04U	CMS4
	TCGA.A2.A04V	CMS4
	TCGA.A2.A04W	CMS4
	TCGA.A2.A04Y	CMS4
	TCGA.A2.A0CK	CMS4
	TCGA.A2.A0CL	CMS4
	TCGA.A2.A0CO	CMS4
	TCGA.A2.A0CP	CMS4
	TCGA.A2.A0CR	CMS4
	TCGA.A2.A0CS	CMS4
	TCGA.A2.A0CT	CMS4
	TCGA.A2.A0CU	CMS4
	TCGA.A2.A0CV	CMS4
	TCGA.A2.A0D3	CMS4
	TCGA.A2.A0EM	CMS4
	TCGA.A2.A0EN	CMS4
	TCGA.A2.A0EO	CMS4
	TCGA.A2.A0EP	CMS4
	TCGA.A2.A0ES	CMS4
	TCGA.A2.A0EU	CMS4
	TCGA.A2.A0EV	CMS4
	TCGA.A2.A0EW	CMS4
	TCGA.A2.A0EX	CMS4
	TCGA.A2.A0EY	CMS4
	TCGA.A2.A0SU	CMS4
	TCGA.A2.A0SV	CMS4
	TCGA.A2.A0SW	CMS4
	TCGA.A2.A0SX	CMS4
	TCGA.A2.A0SY	CMS4
	TCGA.A2.A0T0	CMS4
	TCGA.A2.A0T1	CMS4
	TCGA.A2.A0T2	CMS4
	TCGA.A2.A0T4	CMS4
	TCGA.A2.A0T5	CMS4
	TCGA.A2.A0T6	CMS4
	TCGA.A2.A0T7	CMS4
	TCGA.A2.A0YC	CMS4
	TCGA.A2.A0YD	CMS4
	TCGA.A2.A0YH	CMS4
	TCGA.A2.A0YI	CMS4
	TCGA.A2.A0YK	CMS4
	TCGA.A2.A0YL	CMS4
	TCGA.A2.A1FV	CMS4
	TCGA.A2.A1FW	CMS4
	TCGA.A2.A1FX	CMS4
	TCGA.A2.A1FZ	CMS4
	TCGA.A2.A1G0	CMS4
	TCGA.A2.A1G1	CMS4
	TCGA.A2.A1G6	CMS4
	TCGA.A2.A259	CMS4
	TCGA.A2.A25A	CMS4
	TCGA.A2.A25B	CMS4
	TCGA.A2.A25C	CMS4
	TCGA.A2.A25D	CMS4
	TCGA.A2.A25E	CMS4
	TCGA.A2.A25F	CMS4
	TCGA.A2.A3KC	CMS4
	TCGA.A2.A3KD	CMS4
	TCGA.A2.A3XS	CMS4
	TCGA.A2.A3XV	CMS4
	TCGA.A2.A3XW	CMS4
	TCGA.A2.A3XX	CMS4
	TCGA.A2.A3XY	CMS4
	TCGA.A2.A3XZ	CMS4
	TCGA.A2.A4RW	CMS4
	TCGA.A2.A4RX	CMS4
	TCGA.A2.A4RY	CMS4
	TCGA.A2.A4S2	CMS4
	TCGA.A7.A0CD	CMS4
	TCGA.A7.A0CG	CMS4
	TCGA.A7.A0CH	CMS4
	TCGA.A7.A0D9	CMS4
	TCGA.A7.A0DA	CMS4
	TCGA.A7.A0DB	CMS4
	TCGA.A7.A13D	CMS4
	TCGA.A7.A13E	CMS4
	TCGA.A7.A13F	CMS4
	TCGA.A7.A13G	CMS4
	TCGA.A7.A13H	CMS4
	TCGA.A7.A26E	CMS4
	TCGA.A7.A26F	CMS4
	TCGA.A7.A26G	CMS4
	TCGA.A7.A26H	CMS4
	TCGA.A7.A26I	CMS4
	TCGA.A7.A26J	CMS4
	TCGA.A7.A2KD	CMS4
	TCGA.A7.A3IY	CMS4
	TCGA.A7.A3J1	CMS4
	TCGA.A7.A3RF	CMS4
	TCGA.A7.A425	CMS4
	TCGA.A7.A426	CMS4
	TCGA.A7.A4SA	CMS4
	TCGA.A7.A4SB	CMS4
	TCGA.A7.A4SD	CMS4
	TCGA.A7.A4SE	CMS4
	TCGA.A7.A5ZV	CMS4
	TCGA.A7.A5ZW	CMS4
	TCGA.A7.A5ZX	CMS4
	TCGA.A8.A06O	CMS4
	TCGA.A8.A06P	CMS4
	TCGA.A8.A06R	CMS4
	TCGA.A8.A06T	CMS4
	TCGA.A8.A06Y	CMS4
	TCGA.A8.A075	CMS4
	TCGA.A8.A076	CMS4
	TCGA.A8.A07B	CMS4
	TCGA.A8.A07E	CMS4
	TCGA.A8.A07F	CMS4
	TCGA.A8.A07G	CMS4
	TCGA.A8.A07I	CMS4
	TCGA.A8.A07J	CMS4
	TCGA.A8.A07L	CMS4
	TCGA.A8.A07P	CMS4
	TCGA.A8.A07W	CMS4
	TCGA.A8.A082	CMS4
	TCGA.A8.A084	CMS4
	TCGA.A8.A085	CMS4
	TCGA.A8.A086	CMS4
	TCGA.A8.A08G	CMS4
	TCGA.A8.A08H	CMS4
	TCGA.A8.A08J	CMS4
	TCGA.A8.A08L	CMS4
	TCGA.A8.A08O	CMS4
	TCGA.A8.A08R	CMS4
	TCGA.A8.A08S	CMS4
	TCGA.A8.A08T	CMS4
	TCGA.A8.A08X	CMS4
	TCGA.A8.A08Z	CMS4
	TCGA.A8.A090	CMS4
	TCGA.A8.A091	CMS4
	TCGA.A8.A092	CMS4
	TCGA.A8.A093	CMS4
	TCGA.A8.A095	CMS4
	TCGA.A8.A096	CMS4
	TCGA.A8.A097	CMS4
	TCGA.A8.A099	CMS4
	TCGA.A8.A09A	CMS4
	TCGA.A8.A09B	CMS4
	TCGA.A8.A09C	CMS4
	TCGA.A8.A09D	CMS4
	TCGA.A8.A09N	CMS4
	TCGA.A8.A09Q	CMS4
	TCGA.A8.A09R	CMS4
	TCGA.A8.A09T	CMS4
	TCGA.A8.A09X	CMS4
	TCGA.A8.A0A1	CMS4
	TCGA.A8.A0A2	CMS4
	TCGA.A8.A0A4	CMS4
	TCGA.A8.A0A7	CMS4
	TCGA.A8.A0A9	CMS4
	TCGA.A8.A0AD	CMS4
	TCGA.AC.A23C	CMS4
	TCGA.AC.A23E	CMS4
	TCGA.AC.A23G	CMS4
	TCGA.AC.A23H	CMS4
	TCGA.AC.A2B8	CMS4
	TCGA.AC.A2BM	CMS4
	TCGA.AC.A2FB	CMS4
	TCGA.AC.A2FE	CMS4
	TCGA.AC.A2FF	CMS4
	TCGA.AC.A2FG	CMS4
	TCGA.AC.A2FK	CMS4
	TCGA.AC.A2FM	CMS4
	TCGA.AC.A2FO	CMS4
	TCGA.AC.A2QH	CMS4
	TCGA.AC.A2QI	CMS4
	TCGA.AC.A2QJ	CMS4
	TCGA.AC.A3BB	CMS4
	TCGA.AC.A3EH	CMS4
	TCGA.AC.A3HN	CMS4
	TCGA.AC.A3OD	CMS4
	TCGA.AC.A3QP	CMS4
	TCGA.AC.A3TM	CMS4
	TCGA.AC.A3TN	CMS4
	TCGA.AC.A3W5	CMS4
	TCGA.AC.A3W6	CMS4
	TCGA.AC.A3W7	CMS4
	TCGA.AC.A3YI	CMS4
	TCGA.AC.A5XS	CMS4
	TCGA.AC.A62Y	CMS4
	TCGA.AN.A0AL	CMS4
	TCGA.AN.A0AS	CMS4
	TCGA.AN.A0FF	CMS4
	TCGA.AN.A0FJ	CMS4
	TCGA.AN.A0FK	CMS4
	TCGA.AN.A0FN	CMS4
	TCGA.AN.A0FS	CMS4
	TCGA.AN.A0FT	CMS4
	TCGA.AN.A0FV	CMS4
	TCGA.AN.A0FW	CMS4
	TCGA.AN.A0FX	CMS4
	TCGA.AN.A0FY	CMS4
	TCGA.AN.A0FZ	CMS4
	TCGA.AO.A1KO	CMS4
	TCGA.AO.A1KP	CMS4
	TCGA.AO.A1KS	CMS4
	TCGA.AO.A1KT	CMS4
	TCGA.AQ.A04H	CMS4
	TCGA.AQ.A04J	CMS4
	TCGA.AQ.A04L	CMS4
	TCGA.AQ.A0Y5	CMS4
	TCGA.AQ.A1H2	CMS4
	TCGA.AQ.A1H3	CMS4
	TCGA.AQ.A54O	CMS4
	TCGA.AR.A0TS	CMS4
	TCGA.AR.A0TX	CMS4
	TCGA.AR.A1AJ	CMS4
	TCGA.AR.A1AK	CMS4
	TCGA.AR.A1AL	CMS4
	TCGA.AR.A1AM	CMS4
	TCGA.AR.A1AN	CMS4
	TCGA.AR.A1AO	CMS4
	TCGA.AR.A1AP	CMS4
	TCGA.AR.A1AR	CMS4
	TCGA.AR.A1AS	CMS4
	TCGA.AR.A1AU	CMS4
	TCGA.AR.A1AV	CMS4
	TCGA.AR.A1AW	CMS4
	TCGA.AR.A1AX	CMS4
	TCGA.AR.A1AY	CMS4
	TCGA.AR.A24K	CMS4
	TCGA.AR.A24L	CMS4
	TCGA.AR.A24M	CMS4
	TCGA.AR.A24N	CMS4
	TCGA.AR.A24O	CMS4
	TCGA.AR.A24P	CMS4
	TCGA.AR.A24Q	CMS4
	TCGA.AR.A24R	CMS4
	TCGA.AR.A24S	CMS4
	TCGA.AR.A24T	CMS4
	TCGA.AR.A2LE	CMS4
	TCGA.AR.A2LH	CMS4
	TCGA.AR.A2LJ	CMS4
	TCGA.AR.A2LK	CMS4
	TCGA.AR.A2LM	CMS4
	TCGA.AR.A2LN	CMS4
	TCGA.AR.A2LO	CMS4
	TCGA.AR.A2LQ	CMS4
	TCGA.B6.A0I5	CMS4
	TCGA.B6.A0IE	CMS4
	TCGA.B6.A0IG	CMS4
	TCGA.B6.A0IH	CMS4
	TCGA.B6.A0IM	CMS4
	TCGA.B6.A0IN	CMS4
	TCGA.B6.A0IO	CMS4
	TCGA.B6.A0IP	CMS4
	TCGA.B6.A0RE	CMS4
	TCGA.B6.A0RG	CMS4
	TCGA.B6.A0RH	CMS4
	TCGA.B6.A0RI	CMS4
	TCGA.B6.A0RN	CMS4
	TCGA.B6.A0RO	CMS4
	TCGA.B6.A0RP	CMS4
	TCGA.B6.A0RQ	CMS4
	TCGA.B6.A0RT	CMS4
	TCGA.B6.A0RU	CMS4
	TCGA.B6.A0RV	CMS4
	TCGA.B6.A0WS	CMS4
	TCGA.B6.A0WT	CMS4
	TCGA.B6.A0WW	CMS4
	TCGA.B6.A0WX	CMS4
	TCGA.B6.A0WY	CMS4
	TCGA.B6.A0WZ	CMS4
	TCGA.B6.A0X7	CMS4
	TCGA.B6.A1KF	CMS4
	TCGA.B6.A1KI	CMS4
	TCGA.B6.A1KN	CMS4
	TCGA.B6.A2IU	CMS4
	TCGA.BH.A0AU	CMS4
	TCGA.BH.A0AV	CMS4
	TCGA.BH.A0AW	CMS4
	TCGA.BH.A0AY	CMS4
	TCGA.BH.A0AZ	CMS4
	TCGA.BH.A0B0	CMS4
	TCGA.BH.A0B4	CMS4
	TCGA.BH.A0B5	CMS4
	TCGA.BH.A0B6	CMS4
	TCGA.BH.A0B7	CMS4
	TCGA.BH.A0BA	CMS4
	TCGA.BH.A0BC	CMS4
	TCGA.BH.A0BD	CMS4
	TCGA.BH.A0BF	CMS4
	TCGA.BH.A0BG	CMS4
	TCGA.BH.A0BJ	CMS4
	TCGA.BH.A0BL	CMS4
	TCGA.BH.A0BM	CMS4
	TCGA.BH.A0BO	CMS4
	TCGA.BH.A0BP	CMS4
	TCGA.BH.A0BQ	CMS4
	TCGA.BH.A0BR	CMS4
	TCGA.BH.A0BV	CMS4
	TCGA.BH.A0BZ	CMS4
	TCGA.BH.A0C1	CMS4
	TCGA.BH.A0C3	CMS4
	TCGA.BH.A0C7	CMS4
	TCGA.BH.A0DE	CMS4
	TCGA.BH.A0DG	CMS4
	TCGA.BH.A0DH	CMS4
	TCGA.BH.A0DI	CMS4
	TCGA.BH.A0DK	CMS4
	TCGA.BH.A0DO	CMS4
	TCGA.BH.A0DP	CMS4
	TCGA.BH.A0DQ	CMS4
	TCGA.BH.A0DS	CMS4
	TCGA.BH.A0DT	CMS4
	TCGA.BH.A0DV	CMS4
	TCGA.BH.A0DX	CMS4
	TCGA.BH.A0DZ	CMS4
	TCGA.BH.A0E2	CMS4
	TCGA.BH.A0E6	CMS4
	TCGA.BH.A0E7	CMS4
	TCGA.BH.A0E9	CMS4
	TCGA.BH.A0EA	CMS4
	TCGA.BH.A0EI	CMS4
	TCGA.BH.A0GY	CMS4
	TCGA.BH.A0GZ	CMS4
	TCGA.BH.A0H3	CMS4
	TCGA.BH.A0H5	CMS4
	TCGA.BH.A0H6	CMS4
	TCGA.BH.A0H7	CMS4
	TCGA.BH.A0H9	CMS4
	TCGA.BH.A0HA	CMS4
	TCGA.BH.A0HI	CMS4
	TCGA.BH.A0HK	CMS4
	TCGA.BH.A0HO	CMS4
	TCGA.BH.A0HP	CMS4
	TCGA.BH.A0HQ	CMS4
	TCGA.BH.A0HX	CMS4
	TCGA.BH.A0HY	CMS4
	TCGA.BH.A0RX	CMS4
	TCGA.BH.A0W4	CMS4
	TCGA.BH.A0W5	CMS4
	TCGA.BH.A0W7	CMS4
	TCGA.BH.A0WA	CMS4
	TCGA.BH.A18F	CMS4
	TCGA.BH.A18G	CMS4
	TCGA.BH.A18H	CMS4
	TCGA.BH.A18I	CMS4
	TCGA.BH.A18J	CMS4
	TCGA.BH.A18M	CMS4
	TCGA.BH.A18N	CMS4
	TCGA.BH.A18P	CMS4
	TCGA.BH.A18Q	CMS4
	TCGA.BH.A18S	CMS4
	TCGA.BH.A18U	CMS4
	TCGA.BH.A1EN	CMS4
	TCGA.BH.A1EO	CMS4
	TCGA.BH.A1ES	CMS4
	TCGA.BH.A1ET	CMS4
	TCGA.BH.A1EU	CMS4
	TCGA.BH.A1EV	CMS4
	TCGA.BH.A1EW	CMS4
	TCGA.BH.A1EX	CMS4
	TCGA.BH.A1EY	CMS4
	TCGA.BH.A1F0	CMS4
	TCGA.BH.A1F2	CMS4
	TCGA.BH.A1F5	CMS4
	TCGA.BH.A1F6	CMS4
	TCGA.BH.A1F8	CMS4
	TCGA.BH.A1FE	CMS4
	TCGA.BH.A1FG	CMS4
	TCGA.BH.A1FH	CMS4
	TCGA.BH.A1FL	CMS4
	TCGA.BH.A1FM	CMS4
	TCGA.BH.A1FN	CMS4
	TCGA.BH.A1FR	CMS4
	TCGA.BH.A1FU	CMS4
	TCGA.BH.A201	CMS4
	TCGA.BH.A202	CMS4
	TCGA.BH.A203	CMS4
	TCGA.BH.A204	CMS4
	TCGA.BH.A208	CMS4
	TCGA.BH.A28O	CMS4
	TCGA.BH.A28Q	CMS4
	TCGA.BH.A42T	CMS4
	TCGA.BH.A42U	CMS4
	TCGA.BH.A42V	CMS4
	TCGA.C8.A12N	CMS4
	TCGA.C8.A12O	CMS4
	TCGA.C8.A12P	CMS4
	TCGA.C8.A12Q	CMS4
	TCGA.C8.A12T	CMS4
	TCGA.C8.A12W	CMS4
	TCGA.C8.A12X	CMS4
	TCGA.C8.A12Y	CMS4
	TCGA.C8.A12Z	CMS4
	TCGA.C8.A130	CMS4
	TCGA.C8.A131	CMS4
	TCGA.C8.A132	CMS4
	TCGA.C8.A135	CMS4
	TCGA.C8.A137	CMS4
	TCGA.C8.A138	CMS4
	TCGA.C8.A1HE	CMS4
	TCGA.C8.A1HF	CMS4
	TCGA.C8.A1HI	CMS4
	TCGA.C8.A1HL	CMS4
	TCGA.C8.A1HO	CMS4
	TCGA.C8.A26W	CMS4
	TCGA.C8.A26X	CMS4
	TCGA.C8.A26Z	CMS4
	TCGA.C8.A273	CMS4
	TCGA.C8.A274	CMS4
	TCGA.C8.A278	CMS4
	TCGA.C8.A3M7	CMS4
	TCGA.C8.A3M8	CMS4
	TCGA.D8.A13Z	CMS4
	TCGA.D8.A140	CMS4
	TCGA.D8.A141	CMS4
	TCGA.D8.A142	CMS4
	TCGA.D8.A145	CMS4
	TCGA.D8.A146	CMS4
	TCGA.D8.A147	CMS4
	TCGA.D8.A1J9	CMS4
	TCGA.D8.A1JA	CMS4
	TCGA.D8.A1JB	CMS4
	TCGA.D8.A1JC	CMS4
	TCGA.D8.A1JD	CMS4
	TCGA.D8.A1JE	CMS4
	TCGA.D8.A1JF	CMS4
	TCGA.D8.A1JH	CMS4
	TCGA.D8.A1JJ	CMS4
	TCGA.D8.A1JK	CMS4
	TCGA.D8.A1JL	CMS4
	TCGA.D8.A1JP	CMS4
	TCGA.D8.A1JU	CMS4
	TCGA.D8.A1X5	CMS4
	TCGA.D8.A1X7	CMS4
	TCGA.D8.A1X8	CMS4
	TCGA.D8.A1X9	CMS4
	TCGA.D8.A1XA	CMS4
	TCGA.D8.A1XB	CMS4
	TCGA.D8.A1XG	CMS4
	TCGA.D8.A1XJ	CMS4
	TCGA.D8.A1XM	CMS4
	TCGA.D8.A1XO	CMS4
	TCGA.D8.A1XQ	CMS4
	TCGA.D8.A1XS	CMS4
	TCGA.D8.A1XT	CMS4
	TCGA.D8.A1XU	CMS4
	TCGA.D8.A1XW	CMS4
	TCGA.D8.A1XY	CMS4
	TCGA.D8.A1XZ	CMS4
	TCGA.D8.A1Y0	CMS4
	TCGA.D8.A1Y1	CMS4
	TCGA.D8.A1Y2	CMS4
	TCGA.D8.A27E	CMS4
	TCGA.D8.A27F	CMS4
	TCGA.D8.A27G	CMS4
	TCGA.D8.A27H	CMS4
	TCGA.D8.A27I	CMS4
	TCGA.D8.A27K	CMS4
	TCGA.D8.A27L	CMS4
	TCGA.D8.A27M	CMS4
	TCGA.D8.A27N	CMS4
	TCGA.D8.A27P	CMS4
	TCGA.D8.A27R	CMS4
	TCGA.D8.A27T	CMS4
	TCGA.D8.A27V	CMS4
	TCGA.D8.A27W	CMS4
	TCGA.D8.A3Z5	CMS4
	TCGA.D8.A3Z6	CMS4
	TCGA.D8.A4Z1	CMS4
	TCGA.E2.A105	CMS4
	TCGA.E2.A108	CMS4
	TCGA.E2.A109	CMS4
	TCGA.E2.A10B	CMS4
	TCGA.E2.A10C	CMS4
	TCGA.E2.A10E	CMS4
	TCGA.E2.A10F	CMS4
	TCGA.E2.A14Q	CMS4
	TCGA.E2.A14T	CMS4
	TCGA.E2.A14U	CMS4
	TCGA.E2.A14W	CMS4
	TCGA.E2.A14X	CMS4
	TCGA.E2.A14Z	CMS4
	TCGA.E2.A150	CMS4
	TCGA.E2.A152	CMS4
	TCGA.E2.A153	CMS4
	TCGA.E2.A154	CMS4
	TCGA.E2.A15A	CMS4
	TCGA.E2.A15C	CMS4
	TCGA.E2.A15D	CMS4
	TCGA.E2.A15E	CMS4
	TCGA.E2.A15F	CMS4
	TCGA.E2.A15G	CMS4
	TCGA.E2.A15H	CMS4
	TCGA.E2.A15I	CMS4
	TCGA.E2.A15L	CMS4
	TCGA.E2.A15M	CMS4
	TCGA.E2.A15P	CMS4
	TCGA.E2.A15R	CMS4
	TCGA.E2.A1AZ	CMS4
	TCGA.E2.A1B0	CMS4
	TCGA.E2.A1B1	CMS4
	TCGA.E2.A1B4	CMS4
	TCGA.E2.A1B5	CMS4
	TCGA.E2.A1BC	CMS4
	TCGA.E2.A1BD	CMS4
	TCGA.E2.A1IE	CMS4
	TCGA.E2.A1IF	CMS4
	TCGA.E2.A1IG	CMS4
	TCGA.E2.A1IH	CMS4
	TCGA.E2.A1IJ	CMS4
	TCGA.E2.A1IL	CMS4
	TCGA.E2.A1IN	CMS4
	TCGA.E2.A1IO	CMS4
	TCGA.E2.A1IU	CMS4
	TCGA.E2.A1L6	CMS4
	TCGA.E2.A1L8	CMS4
	TCGA.E2.A1L9	CMS4
	TCGA.E2.A1LA	CMS4
	TCGA.E2.A1LB	CMS4
	TCGA.E2.A1LE	CMS4
	TCGA.E2.A1LH	CMS4
	TCGA.E2.A2P5	CMS4
	TCGA.E2.A2P6	CMS4
	TCGA.E2.A3DX	CMS4
	TCGA.E2.A570	CMS4
	TCGA.E9.A1N4	CMS4
	TCGA.E9.A1N5	CMS4
	TCGA.E9.A1N8	CMS4
	TCGA.E9.A1N9	CMS4
	TCGA.E9.A1NA	CMS4
	TCGA.E9.A1NE	CMS4
	TCGA.E9.A1NF	CMS4
	TCGA.E9.A1NG	CMS4
	TCGA.E9.A1NH	CMS4
	TCGA.E9.A1NI	CMS4
	TCGA.E9.A1QZ	CMS4
	TCGA.E9.A1R0	CMS4
	TCGA.E9.A1R2	CMS4
	TCGA.E9.A1R3	CMS4
	TCGA.E9.A1R4	CMS4
	TCGA.E9.A1R5	CMS4
	TCGA.E9.A1R6	CMS4
	TCGA.E9.A1R7	CMS4
	TCGA.E9.A1RB	CMS4
	TCGA.E9.A1RC	CMS4
	TCGA.E9.A1RD	CMS4
	TCGA.E9.A1RE	CMS4
	TCGA.E9.A1RF	CMS4
	TCGA.E9.A1RH	CMS4
	TCGA.E9.A1RI	CMS4
	TCGA.E9.A226	CMS4
	TCGA.E9.A227	CMS4
	TCGA.E9.A229	CMS4
	TCGA.E9.A22A	CMS4
	TCGA.E9.A22B	CMS4
	TCGA.E9.A22E	CMS4
	TCGA.E9.A243	CMS4
	TCGA.E9.A244	CMS4
	TCGA.E9.A245	CMS4
	TCGA.E9.A247	CMS4
	TCGA.E9.A24A	CMS4
	TCGA.E9.A295	CMS4
	TCGA.E9.A2JS	CMS4
	TCGA.E9.A2JT	CMS4
	TCGA.E9.A3Q9	CMS4
	TCGA.E9.A3X8	CMS4
	TCGA.EW.A1IW	CMS4
	TCGA.EW.A1IX	CMS4
	TCGA.EW.A1IY	CMS4
	TCGA.EW.A1J1	CMS4
	TCGA.EW.A1J2	CMS4
	TCGA.EW.A1J3	CMS4
	TCGA.EW.A1OV	CMS4
	TCGA.EW.A1OY	CMS4
	TCGA.EW.A1OZ	CMS4
	TCGA.EW.A1P0	CMS4
	TCGA.EW.A1P3	CMS4
	TCGA.EW.A1P6	CMS4
	TCGA.EW.A1P7	CMS4
	TCGA.EW.A1PA	CMS4
	TCGA.EW.A1PD	CMS4
	TCGA.EW.A1PE	CMS4
	TCGA.EW.A1PG	CMS4
	TCGA.EW.A2FR	CMS4
	TCGA.EW.A2FS	CMS4
	TCGA.EW.A2FV	CMS4
	TCGA.EW.A3E8	CMS4
	TCGA.EW.A3U0	CMS4
	TCGA.GI.A2C8	CMS4
	TCGA.GI.A2C9	CMS4
	TCGA.GM.A2D9	CMS4
	TCGA.GM.A2DA	CMS4
	TCGA.GM.A2DC	CMS4
	TCGA.GM.A2DD	CMS4
	TCGA.GM.A2DF	CMS4
	TCGA.GM.A2DI	CMS4
	TCGA.GM.A2DK	CMS4
	TCGA.GM.A2DL	CMS4
	TCGA.GM.A2DN	CMS4
	TCGA.GM.A3NW	CMS4
	TCGA.GM.A3NY	CMS4
	TCGA.GM.A3XG	CMS4
	TCGA.GM.A3XN	CMS4
	TCGA.GM.A4E0	CMS4
	TCGA.JL.A3YW	CMS4
	TCGA.JL.A3YX	CMS4
	TCGA.LL.A440	CMS4
	TCGA.LL.A441	CMS4
	TCGA.LL.A50Y	CMS4
	TCGA.LL.A5YL	CMS4
	TCGA.LL.A5YN	CMS4
	TCGA.LL.A5YO	CMS4
	TCGA.LL.A5YP	CMS4
	TCGA.LQ.A4E4	CMS4
	TCGA.MS.A51U	CMS4
	TCGA.OL.A66I	CMS4
	TCGA.OL.A66J	CMS4
	TCGA.OL.A66K	CMS4
	TCGA.A1.A0SK	Mixed/low confidence
	TCGA.A1.A0SP	Mixed/low confidence
	TCGA.A1.A0SQ	Mixed/low confidence
	TCGA.A2.A04T	Mixed/low confidence
	TCGA.A2.A0CM	Mixed/low confidence
	TCGA.A2.A0CQ	Mixed/low confidence
	TCGA.A2.A0CW	Mixed/low confidence
	TCGA.A2.A0D2	Mixed/low confidence
	TCGA.A2.A0D4	Mixed/low confidence
	TCGA.A2.A0EQ	Mixed/low confidence
	TCGA.A2.A0ER	Mixed/low confidence
	TCGA.A2.A0ET	Mixed/low confidence
	TCGA.A2.A0ST	Mixed/low confidence
	TCGA.A2.A0T3	Mixed/low confidence
	TCGA.A2.A0YF	Mixed/low confidence
	TCGA.A2.A0YG	Mixed/low confidence
	TCGA.A2.A0YM	Mixed/low confidence
	TCGA.A2.A0YT	Mixed/low confidence
	TCGA.A2.A1G4	Mixed/low confidence
	TCGA.A2.A3XT	Mixed/low confidence
	TCGA.A2.A3XU	Mixed/low confidence
	TCGA.A2.A4S0	Mixed/low confidence
	TCGA.A2.A4S3	Mixed/low confidence
	TCGA.A7.A0CE	Mixed/low confidence
	TCGA.A7.A3IZ	Mixed/low confidence
	TCGA.A7.A3J0	Mixed/low confidence
	TCGA.A7.A4SF	Mixed/low confidence
	TCGA.A8.A06N	Mixed/low confidence
	TCGA.A8.A06Q	Mixed/low confidence
	TCGA.A8.A06U	Mixed/low confidence
	TCGA.A8.A06Z	Mixed/low confidence
	TCGA.A8.A079	Mixed/low confidence
	TCGA.A8.A07R	Mixed/low confidence
	TCGA.A8.A07U	Mixed/low confidence
	TCGA.A8.A081	Mixed/low confidence
	TCGA.A8.A083	Mixed/low confidence
	TCGA.A8.A094	Mixed/low confidence
	TCGA.A8.A09G	Mixed/low confidence
	TCGA.A8.A09I	Mixed/low confidence
	TCGA.A8.A09K	Mixed/low confidence
	TCGA.A8.A09M	Mixed/low confidence
	TCGA.AC.A2BK	Mixed/low confidence
	TCGA.AN.A04D	Mixed/low confidence
	TCGA.AN.A0AJ	Mixed/low confidence
	TCGA.AN.A0AM	Mixed/low confidence
	TCGA.AN.A0FL	Mixed/low confidence
	TCGA.AN.A0XU	Mixed/low confidence
	TCGA.AQ.A54N	Mixed/low confidence
	TCGA.AR.A0TY	Mixed/low confidence
	TCGA.AR.A0U2	Mixed/low confidence
	TCGA.AR.A0U3	Mixed/low confidence
	TCGA.AR.A1AH	Mixed/low confidence
	TCGA.AR.A1AQ	Mixed/low confidence
	TCGA.B6.A0I9	Mixed/low confidence
	TCGA.B6.A0IA	Mixed/low confidence
	TCGA.B6.A0IB	Mixed/low confidence
	TCGA.B6.A0IC	Mixed/low confidence
	TCGA.B6.A0IK	Mixed/low confidence
	TCGA.B6.A0IQ	Mixed/low confidence
	TCGA.B6.A0WV	Mixed/low confidence
	TCGA.B6.A0X0	Mixed/low confidence
	TCGA.B6.A0X4	Mixed/low confidence
	TCGA.B6.A1KC	Mixed/low confidence
	TCGA.BH.A0B3	Mixed/low confidence
	TCGA.BH.A0BS	Mixed/low confidence
	TCGA.BH.A0BW	Mixed/low confidence
	TCGA.BH.A0DD	Mixed/low confidence
	TCGA.BH.A0E0	Mixed/low confidence
	TCGA.BH.A0E1	Mixed/low confidence
	TCGA.BH.A0H0	Mixed/low confidence
	TCGA.BH.A0HB	Mixed/low confidence
	TCGA.BH.A0HU	Mixed/low confidence
	TCGA.BH.A0HW	Mixed/low confidence
	TCGA.BH.A0W3	Mixed/low confidence
	TCGA.BH.A18L	Mixed/low confidence
	TCGA.BH.A18R	Mixed/low confidence
	TCGA.BH.A18T	Mixed/low confidence
	TCGA.BH.A18V	Mixed/low confidence
	TCGA.BH.A1FJ	Mixed/low confidence
	TCGA.C8.A12M	Mixed/low confidence
	TCGA.C8.A12V	Mixed/low confidence
	TCGA.C8.A133	Mixed/low confidence
	TCGA.C8.A134	Mixed/low confidence
	TCGA.C8.A1HG	Mixed/low confidence
	TCGA.C8.A1HK	Mixed/low confidence
	TCGA.C8.A1HN	Mixed/low confidence
	TCGA.C8.A26V	Mixed/low confidence
	TCGA.C8.A26Y	Mixed/low confidence
	TCGA.C8.A275	Mixed/low confidence
	TCGA.C8.A27A	Mixed/low confidence
	TCGA.D8.A13Y	Mixed/low confidence
	TCGA.D8.A143	Mixed/low confidence
	TCGA.D8.A1J8	Mixed/low confidence
	TCGA.D8.A1JG	Mixed/low confidence
	TCGA.D8.A1JI	Mixed/low confidence
	TCGA.D8.A1JN	Mixed/low confidence
	TCGA.D8.A1JS	Mixed/low confidence
	TCGA.D8.A1JT	Mixed/low confidence
	TCGA.D8.A1X6	Mixed/low confidence
	TCGA.D8.A1XC	Mixed/low confidence
	TCGA.D8.A1XF	Mixed/low confidence
	TCGA.D8.A1XL	Mixed/low confidence
	TCGA.D8.A1XR	Mixed/low confidence
	TCGA.D8.A1XV	Mixed/low confidence
	TCGA.E2.A107	Mixed/low confidence
	TCGA.E2.A10A	Mixed/low confidence
	TCGA.E2.A14O	Mixed/low confidence
	TCGA.E2.A14P	Mixed/low confidence
	TCGA.E2.A14S	Mixed/low confidence
	TCGA.E2.A14V	Mixed/low confidence
	TCGA.E2.A155	Mixed/low confidence
	TCGA.E2.A156	Mixed/low confidence
	TCGA.E2.A158	Mixed/low confidence
	TCGA.E2.A159	Mixed/low confidence
	TCGA.E2.A15K	Mixed/low confidence
	TCGA.E2.A15O	Mixed/low confidence
	TCGA.E2.A15S	Mixed/low confidence
	TCGA.E2.A15T	Mixed/low confidence
	TCGA.E2.A1IK	Mixed/low confidence
	TCGA.E2.A1L7	Mixed/low confidence
	TCGA.E2.A1LI	Mixed/low confidence
	TCGA.E2.A1LK	Mixed/low confidence
	TCGA.E2.A56Z	Mixed/low confidence
	TCGA.E2.A574	Mixed/low confidence
	TCGA.E9.A1N3	Mixed/low confidence
	TCGA.E9.A1ND	Mixed/low confidence
	TCGA.E9.A228	Mixed/low confidence
	TCGA.E9.A248	Mixed/low confidence
	TCGA.E9.A249	Mixed/low confidence
	TCGA.E9.A3QA	Mixed/low confidence
	TCGA.E9.A54X	Mixed/low confidence
	TCGA.E9.A5UP	Mixed/low confidence
	TCGA.EW.A1J6	Mixed/low confidence
	TCGA.EW.A1OX	Mixed/low confidence
	TCGA.EW.A1P5	Mixed/low confidence
	TCGA.EW.A1P8	Mixed/low confidence
	TCGA.EW.A1PC	Mixed/low confidence
	TCGA.EW.A1PH	Mixed/low confidence
	TCGA.EW.A2FW	Mixed/low confidence
	TCGA.EW.A423	Mixed/low confidence
	TCGA.GM.A2DB	Mixed/low confidence
	TCGA.GM.A2DH	Mixed/low confidence
	TCGA.GM.A2DM	Mixed/low confidence
	TCGA.HN.A2NL	Mixed/low confidence
	TCGA.LL.A5YM	Mixed/low confidence
	TCGA.OL.A66H	Mixed/low confidence

## Sheet: Supplementary Table 2B
	Supplementary Table 2B - CMS subtype identities for GSE42568 dataset
	Samples	Subtypes
	GSM1045214_S18_22_12_04.CEL	CMS1
	GSM1045216_S20_14_12_04.CEL	CMS1
	GSM1045219_S26_10_12_04.CEL	CMS1
	GSM1045227_S35_8_12_04.CEL	CMS1
	GSM1045232_S6_20_12_04.CEL	CMS1
	GSM1045248_T114_7_12_04.CEL	CMS1
	GSM1045261_T130_8_12_04.CEL	CMS1
	GSM1045264_T134_7_12_04.CEL	CMS1
	GSM1045266_T18_22_12_04.CEL	CMS1
	GSM1045270_T22_10_12_04.CEL	CMS1
	GSM1045271_T23_9_12_04.CEL	CMS1
	GSM1045273_T29_14_12_04.CEL	CMS1
	GSM1045275_T32_3_12_04.CEL	CMS1
	GSM1045281_T39_14_12_04.CEL	CMS1
	GSM1045297_T69_15_12_04.CEL	CMS1
	GSM1045298_T70_21_12_04.CEL	CMS1
	GSM1045209_S10_22_12_04.CEL	CMS4
	GSM1045211_S14_21_12_04.CEL	CMS4
	GSM1045213_S16_20_12_04.CEL	CMS4
	GSM1045215_S2_15_12_04.CEL	CMS4
	GSM1045221_S29_10_12_04.CEL	CMS4
	GSM1045223_S30_14_12_04.CEL	CMS4
	GSM1045226_S33_3_12_04.CEL	CMS4
	GSM1045228_S36_20_12_04.CEL	CMS4
	GSM1045229_S37_8_12_04.CEL	CMS4
	GSM1045233_S7_14_12_04.CEL	CMS4
	GSM1045236_T101A_9_12_04.CEL	CMS4
	GSM1045239_T105B.CEL	CMS4
	GSM1045240_T106_21_12_04.CEL	CMS4
	GSM1045243_T109_21_12_04.CEL	CMS4
	GSM1045245_T111_14_12_04.CEL	CMS4
	GSM1045246_T112_3_12_04.CEL	CMS4
	GSM1045251_T12_22_12_04.CEL	CMS4
	GSM1045252_T120_10_12_04.CEL	CMS4
	GSM1045254_T123_14_12_04.CEL	CMS4
	GSM1045255_T124_25_1_05.CEL	CMS4
	GSM1045256_T125_21_12_04.CEL	CMS4
	GSM1045258_T128_22_12_04.CEL	CMS4
	GSM1045265_T14_21_12_04.CEL	CMS4
	GSM1045267_T2_7_12_04.CEL	CMS4
	GSM1045268_T20_20_12_04.CEL	CMS4
	GSM1045269_T21_21_12_04.CEL	CMS4
	GSM1045272_T24_10_12_04.CEL	CMS4
	GSM1045276_T33_3_12_04.CEL	CMS4
	GSM1045277_T34_20_12_04.CEL	CMS4
	GSM1045278_T35_3_12_04.CEL	CMS4
	GSM1045279_T36_15_12_04.CEL	CMS4
	GSM1045280_T38_25_1_05.CEL	CMS4
	GSM1045283_T41_20_12_04.CEL	CMS4
	GSM1045286_T47_20_12_04.CEL	CMS4
	GSM1045287_T49_10_12_04.CEL	CMS4
	GSM1045288_T5_10_12_04.CEL	CMS4
	GSM1045289_T51_7_12_04.CEL	CMS4
	GSM1045290_T52_15_12_04.CEL	CMS4
	GSM1045291_T56_15_12_04.CEL	CMS4
	GSM1045292_T62_26_1_05.CEL	CMS4
	GSM1045293_T63_22_12_04.CEL	CMS4
	GSM1045294_T65_20_12_04.CEL	CMS4
	GSM1045295_T66_25_1_05.CEL	CMS4
	GSM1045296_T67_7_12_04.CEL	CMS4
	GSM1045299_T71_14_12_04.CEL	CMS4
	GSM1045301_T73_15_12_04.CEL	CMS4
	GSM1045303_T80_14_12_04.CEL	CMS4
	GSM1045304_T81_10_12_04.CEL	CMS4
	GSM1045307_T94_9_12_04.CEL	CMS4
	GSM1045308_T97_3_12_04.CEL	CMS4
	GSM1045309_T98_22_12_04.CEL	CMS4
	GSM1045310_T99_20_12_04.CEL	CMS4
	GSM1045311_T9A_9_12_04.CEL	CMS4
	GSM1045208_S1_21_12_04.CEL	Mixed/low confidence
	GSM1045210_S11_14_12_04.CEL	Mixed/low confidence
	GSM1045212_S15_15_12_04.CEL	Mixed/low confidence
	GSM1045217_S22_9_12_04.CEL	Mixed/low confidence
	GSM1045218_S25_10_12_04.CEL	Mixed/low confidence
	GSM1045220_S28_7_12_04.CEL	Mixed/low confidence
	GSM1045222_S3_20_12_04.CEL	Mixed/low confidence
	GSM1045224_S31_3_12_04.CEL	Mixed/low confidence
	GSM1045225_S32_3_12_04.CEL	Mixed/low confidence
	GSM1045230_S38_10_12_04.CEL	Mixed/low confidence
	GSM1045231_S5_15_12_04.CEL	Mixed/low confidence
	GSM1045234_T1_14_12_04.CEL	Mixed/low confidence
	GSM1045235_T10_8_12_04.CEL	Mixed/low confidence
	GSM1045237_T103_9_12_04.CEL	Mixed/low confidence
	GSM1045238_T104_9_12_04.CEL	Mixed/low confidence
	GSM1045241_T107_7_12_04.CEL	Mixed/low confidence
	GSM1045242_T108_21_12_04.CEL	Mixed/low confidence
	GSM1045244_T11_21_12_04.CEL	Mixed/low confidence
	GSM1045247_T113_22_12_04.CEL	Mixed/low confidence
	GSM1045249_T115_15_12_04.CEL	Mixed/low confidence
	GSM1045250_T119_8_12_04.CEL	Mixed/low confidence
	GSM1045253_T122_9_12_04.CEL	Mixed/low confidence
	GSM1045257_T127_8_12_04.CEL	Mixed/low confidence
	GSM1045259_T129_20_12_04.CEL	Mixed/low confidence
	GSM1045260_T13_9_12_04.CEL	Mixed/low confidence
	GSM1045262_T131_22_12_04.CEL	Mixed/low confidence
	GSM1045263_T132.CEL	Mixed/low confidence
	GSM1045274_T30_8_12_04.CEL	Mixed/low confidence
	GSM1045282_T40_9_12_04.CEL	Mixed/low confidence
	GSM1045284_T43_9_12_04.CEL	Mixed/low confidence
	GSM1045285_T45_7_12_04.CEL	Mixed/low confidence
	GSM1045300_T72_14_12_04.CEL	Mixed/low confidence
	GSM1045302_T75.CEL	Mixed/low confidence
	GSM1045305_T82_15_12_04.CEL	Mixed/low confidence
	GSM1045306_T83_8_12_04.CEL	Mixed/low confidence

## Sheet: Supplementary Table 2C
	Supplementary Table 2C - Heterocellular subtype identities for TCGA dataset
	Samples	Heterocellular Subtypes (High confidence and Mixed/Low confidence)
	TCGA.A2.A0CO	Enterocyte
	TCGA.A2.A0ES	Enterocyte
	TCGA.A2.A0EW	Enterocyte
	TCGA.A2.A0EY	Enterocyte
	TCGA.A2.A0T4	Enterocyte
	TCGA.A2.A0YK	Enterocyte
	TCGA.A2.A1G0	Enterocyte
	TCGA.A2.A1G6	Enterocyte
	TCGA.A2.A259	Enterocyte
	TCGA.A2.A3XV	Enterocyte
	TCGA.A2.A4RY	Enterocyte
	TCGA.A7.A0CG	Enterocyte
	TCGA.A7.A0DB	Enterocyte
	TCGA.A7.A3J1	Enterocyte
	TCGA.A7.A425	Enterocyte
	TCGA.AC.A2FB	Enterocyte
	TCGA.AC.A2FG	Enterocyte
	TCGA.AC.A2FK	Enterocyte
	TCGA.AC.A2FO	Enterocyte
	TCGA.AO.A1KO	Enterocyte
	TCGA.AR.A1AM	Enterocyte
	TCGA.AR.A2LH	Enterocyte
	TCGA.AR.A2LN	Enterocyte
	TCGA.B6.A0RQ	Enterocyte
	TCGA.BH.A0B0	Enterocyte
	TCGA.BH.A0BA	Enterocyte
	TCGA.BH.A0BM	Enterocyte
	TCGA.BH.A0DO	Enterocyte
	TCGA.BH.A1ET	Enterocyte
	TCGA.BH.A28O	Enterocyte
	TCGA.BH.A42U	Enterocyte
	TCGA.BH.A42V	Enterocyte
	TCGA.C8.A3M7	Enterocyte
	TCGA.D8.A4Z1	Enterocyte
	TCGA.E2.A107	Enterocyte
	TCGA.E2.A14U	Enterocyte
	TCGA.E2.A1L6	Enterocyte
	TCGA.E9.A1QZ	Enterocyte
	TCGA.E9.A1R0	Enterocyte
	TCGA.GM.A3NW	Enterocyte
	TCGA.GM.A3XG	Enterocyte
	TCGA.GM.A4E0	Enterocyte
	TCGA.A2.A0CQ	Goblet.like
	TCGA.A2.A0ET	Goblet.like
	TCGA.A2.A0YF	Goblet.like
	TCGA.A2.A0YI	Goblet.like
	TCGA.A2.A3KD	Goblet.like
	TCGA.A2.A4S0	Goblet.like
	TCGA.A7.A13H	Goblet.like
	TCGA.A7.A3IY	Goblet.like
	TCGA.A7.A3J0	Goblet.like
	TCGA.AC.A3W7	Goblet.like
	TCGA.AN.A0FF	Goblet.like
	TCGA.AR.A0U3	Goblet.like
	TCGA.B6.A0IA	Goblet.like
	TCGA.B6.A0IP	Goblet.like
	TCGA.B6.A0RO	Goblet.like
	TCGA.B6.A0X4	Goblet.like
	TCGA.BH.A0BS	Goblet.like
	TCGA.BH.A0HI	Goblet.like
	TCGA.BH.A18S	Goblet.like
	TCGA.BH.A1FR	Goblet.like
	TCGA.C8.A133	Goblet.like
	TCGA.C8.A1HE	Goblet.like
	TCGA.D8.A1JN	Goblet.like
	TCGA.D8.A1JS	Goblet.like
	TCGA.D8.A1XC	Goblet.like
	TCGA.D8.A1XG	Goblet.like
	TCGA.D8.A1XR	Goblet.like
	TCGA.D8.A1XV	Goblet.like
	TCGA.D8.A27E	Goblet.like
	TCGA.D8.A3Z6	Goblet.like
	TCGA.E2.A15G	Goblet.like
	TCGA.E2.A1IK	Goblet.like
	TCGA.E9.A22H	Goblet.like
	TCGA.E9.A5UP	Goblet.like
	TCGA.EW.A1OY	Goblet.like
	TCGA.EW.A423	Goblet.like
	TCGA.GM.A2DM	Goblet.like
	TCGA.GM.A3NY	Goblet.like
	TCGA.A2.A04Q	Inflammatory
	TCGA.A2.A04T	Inflammatory
	TCGA.A2.A04X	Inflammatory
	TCGA.A2.A0CL	Inflammatory
	TCGA.A2.A0CM	Inflammatory
	TCGA.A2.A0D0	Inflammatory
	TCGA.A2.A0D2	Inflammatory
	TCGA.A2.A0EP	Inflammatory
	TCGA.A2.A0EQ	Inflammatory
	TCGA.A2.A0ST	Inflammatory
	TCGA.A2.A0SV	Inflammatory
	TCGA.A2.A0SW	Inflammatory
	TCGA.A2.A0SX	Inflammatory
	TCGA.A2.A0T1	Inflammatory
	TCGA.A2.A0YH	Inflammatory
	TCGA.A2.A0YM	Inflammatory
	TCGA.A2.A1G1	Inflammatory
	TCGA.A2.A25D	Inflammatory
	TCGA.A2.A25F	Inflammatory
	TCGA.A2.A3XT	Inflammatory
	TCGA.A2.A3Y0	Inflammatory
	TCGA.A2.A4S2	Inflammatory
	TCGA.A7.A0CJ	Inflammatory
	TCGA.A7.A26F	Inflammatory
	TCGA.A7.A4SD	Inflammatory
	TCGA.A8.A06U	Inflammatory
	TCGA.A8.A07U	Inflammatory
	TCGA.A8.A08I	Inflammatory
	TCGA.A8.A08R	Inflammatory
	TCGA.A8.A090	Inflammatory
	TCGA.A8.A094	Inflammatory
	TCGA.A8.A096	Inflammatory
	TCGA.A8.A09I	Inflammatory
	TCGA.A8.A09M	Inflammatory
	TCGA.A8.A09Q	Inflammatory
	TCGA.A8.A09X	Inflammatory
	TCGA.A8.A09Z	Inflammatory
	TCGA.A8.A0A1	Inflammatory
	TCGA.A8.A0A7	Inflammatory
	TCGA.AC.A2FE	Inflammatory
	TCGA.AN.A0AJ	Inflammatory
	TCGA.AN.A0AK	Inflammatory
	TCGA.AN.A0AM	Inflammatory
	TCGA.AO.A128	Inflammatory
	TCGA.AR.A1AI	Inflammatory
	TCGA.AR.A1AJ	Inflammatory
	TCGA.AR.A1AO	Inflammatory
	TCGA.AR.A1AQ	Inflammatory
	TCGA.AR.A1AR	Inflammatory
	TCGA.AR.A1AW	Inflammatory
	TCGA.AR.A1AX	Inflammatory
	TCGA.B6.A0I2	Inflammatory
	TCGA.B6.A0IJ	Inflammatory
	TCGA.B6.A0RT	Inflammatory
	TCGA.B6.A0WS	Inflammatory
	TCGA.BH.A0AW	Inflammatory
	TCGA.BH.A0B3	Inflammatory
	TCGA.BH.A0B6	Inflammatory
	TCGA.BH.A0B9	Inflammatory
	TCGA.BH.A0BC	Inflammatory
	TCGA.BH.A0BD	Inflammatory
	TCGA.BH.A0BF	Inflammatory
	TCGA.BH.A0BG	Inflammatory
	TCGA.BH.A0BW	Inflammatory
	TCGA.BH.A0BZ	Inflammatory
	TCGA.BH.A0C0	Inflammatory
	TCGA.BH.A0DK	Inflammatory
	TCGA.BH.A0DL	Inflammatory
	TCGA.BH.A0H5	Inflammatory
	TCGA.BH.A0HB	Inflammatory
	TCGA.BH.A0RX	Inflammatory
	TCGA.BH.A0W7	Inflammatory
	TCGA.BH.A18H	Inflammatory
	TCGA.BH.A18V	Inflammatory
	TCGA.BH.A1F0	Inflammatory
	TCGA.BH.A1F6	Inflammatory
	TCGA.BH.A1FC	Inflammatory
	TCGA.BH.A209	Inflammatory
	TCGA.C8.A12K	Inflammatory
	TCGA.C8.A12U	Inflammatory
	TCGA.C8.A12V	Inflammatory
	TCGA.C8.A134	Inflammatory
	TCGA.C8.A1HF	Inflammatory
	TCGA.C8.A1HG	Inflammatory
	TCGA.C8.A1HM	Inflammatory
	TCGA.C8.A26X	Inflammatory
	TCGA.C8.A275	Inflammatory
	TCGA.C8.A278	Inflammatory
	TCGA.C8.A27B	Inflammatory
	TCGA.D8.A1J8	Inflammatory
	TCGA.D8.A1JG	Inflammatory
	TCGA.D8.A1JK	Inflammatory
	TCGA.D8.A1JL	Inflammatory
	TCGA.D8.A1X6	Inflammatory
	TCGA.D8.A1XK	Inflammatory
	TCGA.D8.A1XL	Inflammatory
	TCGA.D8.A1XQ	Inflammatory
	TCGA.D8.A1Y3	Inflammatory
	TCGA.D8.A27M	Inflammatory
	TCGA.E2.A14N	Inflammatory
	TCGA.E2.A14R	Inflammatory
	TCGA.E2.A14Z	Inflammatory
	TCGA.E2.A159	Inflammatory
	TCGA.E2.A15A	Inflammatory
	TCGA.E2.A1AZ	Inflammatory
	TCGA.E2.A1B6	Inflammatory
	TCGA.E2.A1II	Inflammatory
	TCGA.E2.A1L7	Inflammatory
	TCGA.E2.A1LA	Inflammatory
	TCGA.E2.A1LH	Inflammatory
	TCGA.E2.A573	Inflammatory
	TCGA.E9.A1ND	Inflammatory
	TCGA.E9.A1NE	Inflammatory
	TCGA.E9.A1R4	Inflammatory
	TCGA.E9.A1RF	Inflammatory
	TCGA.E9.A22D	Inflammatory
	TCGA.E9.A243	Inflammatory
	TCGA.E9.A2JT	Inflammatory
	TCGA.E9.A3QA	Inflammatory
	TCGA.EW.A1IY	Inflammatory
	TCGA.EW.A1J6	Inflammatory
	TCGA.EW.A1OV	Inflammatory
	TCGA.EW.A1P4	Inflammatory
	TCGA.EW.A1P5	Inflammatory
	TCGA.EW.A1PB	Inflammatory
	TCGA.EW.A1PE	Inflammatory
	TCGA.EW.A3U0	Inflammatory
	TCGA.GM.A2DD	Inflammatory
	TCGA.GM.A2DF	Inflammatory
	TCGA.GM.A2DH	Inflammatory
	TCGA.GM.A2DI	Inflammatory
	TCGA.GM.A2DO	Inflammatory
	TCGA.GM.A3XL	Inflammatory
	TCGA.LL.A5YO	Inflammatory
	TCGA.OL.A66H	Inflammatory
	TCGA.OL.A66I	Inflammatory
	TCGA.A2.A4RW	Low confidence only
	TCGA.AC.A3QP	Low confidence only
	TCGA.AC.A3TN	Low confidence only
	TCGA.B6.A0IH	Low confidence only
	TCGA.B6.A0IN	Low confidence only
	TCGA.BH.A0B7	Low confidence only
	TCGA.BH.A1EU	Low confidence only
	TCGA.C8.A12Q	Low confidence only
	TCGA.C8.A135	Low confidence only
	TCGA.D8.A1JF	Low confidence only
	TCGA.E2.A1B1	Low confidence only
	TCGA.E2.A1LB	Low confidence only
	TCGA.GM.A2DK	Low confidence only
	TCGA.LL.A441	Low confidence only
	TCGA.A2.A0CS	Low confidence only
	TCGA.A2.A0D3	Low confidence only
	TCGA.A2.A25C	Low confidence only
	TCGA.A7.A0CH	Low confidence only
	TCGA.A8.A083	Low confidence only
	TCGA.A8.A084	Low confidence only
	TCGA.BH.A0BV	Low confidence only
	TCGA.BH.A1EN	Low confidence only
	TCGA.E2.A10A	Low confidence only
	TCGA.E2.A10B	Low confidence only
	TCGA.GM.A2D9	Low confidence only
	TCGA.A1.A0SP	Low confidence only
	TCGA.A2.A04Y	Low confidence only
	TCGA.A7.A2KD	Low confidence only
	TCGA.A8.A075	Low confidence only
	TCGA.A8.A07O	Low confidence only
	TCGA.A8.A08S	Low confidence only
	TCGA.A8.A09R	Low confidence only
	TCGA.AN.A0AL	Low confidence only
	TCGA.AN.A0XU	Low confidence only
	TCGA.AR.A24H	Low confidence only
	TCGA.AR.A24R	Low confidence only
	TCGA.BH.A0DD	Low confidence only
	TCGA.BH.A202	Low confidence only
	TCGA.BH.A203	Low confidence only
	TCGA.C8.A138	Low confidence only
	TCGA.C8.A26V	Low confidence only
	TCGA.D8.A1JC	Low confidence only
	TCGA.E2.A14Y	Low confidence only
	TCGA.E2.A150	Low confidence only
	TCGA.E2.A15M	Low confidence only
	TCGA.EW.A1P7	Low confidence only
	TCGA.EW.A1P8	Low confidence only
	TCGA.A2.A0SY	Low confidence only
	TCGA.A7.A26H	Low confidence only
	TCGA.A8.A0A2	Low confidence only
	TCGA.AN.A0FT	Low confidence only
	TCGA.AO.A1KT	Low confidence only
	TCGA.AQ.A04L	Low confidence only
	TCGA.AQ.A1H3	Low confidence only
	TCGA.B6.A0IM	Low confidence only
	TCGA.BH.A0BP	Low confidence only
	TCGA.BH.A0C1	Low confidence only
	TCGA.BH.A0E2	Low confidence only
	TCGA.BH.A18J	Low confidence only
	TCGA.C8.A1HL	Low confidence only
	TCGA.C8.A273	Low confidence only
	TCGA.D8.A1JE	Low confidence only
	TCGA.D8.A27F	Low confidence only
	TCGA.E2.A1L8	Low confidence only
	TCGA.E2.A2P5	Low confidence only
	TCGA.A2.A04U	Low confidence only
	TCGA.A2.A0YT	Low confidence only
	TCGA.A2.A1FW	Low confidence only
	TCGA.A2.A25E	Low confidence only
	TCGA.A2.A3XS	Low confidence only
	TCGA.A7.A0CE	Low confidence only
	TCGA.A8.A07R	Low confidence only
	TCGA.A8.A082	Low confidence only
	TCGA.A8.A08G	Low confidence only
	TCGA.A8.A09B	Low confidence only
	TCGA.A8.A09C	Low confidence only
	TCGA.A8.A09N	Low confidence only
	TCGA.AN.A0FJ	Low confidence only
	TCGA.AN.A0FK	Low confidence only
	TCGA.AO.A1KS	Low confidence only
	TCGA.AQ.A04H	Low confidence only
	TCGA.AR.A1AH	Low confidence only
	TCGA.B6.A0RE	Low confidence only
	TCGA.BH.A18N	Low confidence only
	TCGA.BH.A1F8	Low confidence only
	TCGA.C8.A12M	Low confidence only
	TCGA.C8.A1HJ	Low confidence only
	TCGA.C8.A1HN	Low confidence only
	TCGA.C8.A1HO	Low confidence only
	TCGA.C8.A26Y	Low confidence only
	TCGA.D8.A143	Low confidence only
	TCGA.E2.A1BD	Low confidence only
	TCGA.E9.A1R2	Low confidence only
	TCGA.E9.A22G	Low confidence only
	TCGA.HN.A2NL	Low confidence only
	TCGA.A1.A0SD	Mixed/Low confidence
	TCGA.A2.A0CK	Mixed/Low confidence
	TCGA.A2.A0CT	Mixed/Low confidence
	TCGA.A2.A0YC	Mixed/Low confidence
	TCGA.A2.A0YL	Mixed/Low confidence
	TCGA.A2.A25A	Mixed/Low confidence
	TCGA.A7.A4SA	Mixed/Low confidence
	TCGA.A7.A4SF	Mixed/Low confidence
	TCGA.A7.A5ZX	Mixed/Low confidence
	TCGA.A8.A07P	Mixed/Low confidence
	TCGA.A8.A08L	Mixed/Low confidence
	TCGA.A8.A09K	Mixed/Low confidence
	TCGA.AQ.A04J	Mixed/Low confidence
	TCGA.AQ.A54N	Mixed/Low confidence
	TCGA.AR.A1AL	Mixed/Low confidence
	TCGA.AR.A2LE	Mixed/Low confidence
	TCGA.AR.A2LO	Mixed/Low confidence
	TCGA.B6.A0IG	Mixed/Low confidence
	TCGA.BH.A0B5	Mixed/Low confidence
	TCGA.BH.A0C7	Mixed/Low confidence
	TCGA.BH.A0DE	Mixed/Low confidence
	TCGA.BH.A0DT	Mixed/Low confidence
	TCGA.BH.A0W5	Mixed/Low confidence
	TCGA.BH.A18F	Mixed/Low confidence
	TCGA.BH.A1EY	Mixed/Low confidence
	TCGA.D8.A1J9	Mixed/Low confidence
	TCGA.D8.A1X8	Mixed/Low confidence
	TCGA.D8.A1XU	Mixed/Low confidence
	TCGA.D8.A27R	Mixed/Low confidence
	TCGA.E2.A10C	Mixed/Low confidence
	TCGA.E2.A14O	Mixed/Low confidence
	TCGA.E2.A14P	Mixed/Low confidence
	TCGA.E2.A1B4	Mixed/Low confidence
	TCGA.E2.A1IF	Mixed/Low confidence
	TCGA.E9.A1N4	Mixed/Low confidence
	TCGA.E9.A1RD	Mixed/Low confidence
	TCGA.EW.A1IW	Mixed/Low confidence
	TCGA.EW.A1J3	Mixed/Low confidence
	TCGA.EW.A1P3	Mixed/Low confidence
	TCGA.GM.A2DB	Mixed/Low confidence
	TCGA.LL.A5YM	Mixed/Low confidence
	TCGA.A2.A0CV	Mixed/Low confidence
	TCGA.A2.A0ER	Mixed/Low confidence
	TCGA.A2.A3XW	Mixed/Low confidence
	TCGA.A7.A13F	Mixed/Low confidence
	TCGA.A7.A3RF	Mixed/Low confidence
	TCGA.A8.A08T	Mixed/Low confidence
	TCGA.A8.A099	Mixed/Low confidence
	TCGA.A8.A09T	Mixed/Low confidence
	TCGA.AC.A23C	Mixed/Low confidence
	TCGA.AC.A3TM	Mixed/Low confidence
	TCGA.AN.A0FW	Mixed/Low confidence
	TCGA.AQ.A54O	Mixed/Low confidence
	TCGA.AR.A0TY	Mixed/Low confidence
	TCGA.AR.A1AS	Mixed/Low confidence
	TCGA.AR.A1AV	Mixed/Low confidence
	TCGA.AR.A24M	Mixed/Low confidence
	TCGA.B6.A0I5	Mixed/Low confidence
	TCGA.B6.A0WT	Mixed/Low confidence
	TCGA.B6.A0WZ	Mixed/Low confidence
	TCGA.B6.A0X5	Mixed/Low confidence
	TCGA.B6.A1KN	Mixed/Low confidence
	TCGA.BH.A0DH	Mixed/Low confidence
	TCGA.BH.A0DP	Mixed/Low confidence
	TCGA.BH.A0HP	Mixed/Low confidence
	TCGA.BH.A0HQ	Mixed/Low confidence
	TCGA.BH.A0W3	Mixed/Low confidence
	TCGA.BH.A1FG	Mixed/Low confidence
	TCGA.BH.A1FJ	Mixed/Low confidence
	TCGA.C8.A26W	Mixed/Low confidence
	TCGA.D8.A13Z	Mixed/Low confidence
	TCGA.D8.A1X7	Mixed/Low confidence
	TCGA.D8.A1XJ	Mixed/Low confidence
	TCGA.D8.A27W	Mixed/Low confidence
	TCGA.E2.A10E	Mixed/Low confidence
	TCGA.E2.A1LL	Mixed/Low confidence
	TCGA.E9.A249	Mixed/Low confidence
	TCGA.E9.A24A	Mixed/Low confidence
	TCGA.EW.A2FW	Mixed/Low confidence
	TCGA.A2.A04P	Mixed/Low confidence
	TCGA.A2.A0T0	Mixed/Low confidence
	TCGA.A2.A1FX	Mixed/Low confidence
	TCGA.A2.A25B	Mixed/Low confidence
	TCGA.A2.A4S3	Mixed/Low confidence
	TCGA.A8.A06O	Mixed/Low confidence
	TCGA.A8.A06T	Mixed/Low confidence
	TCGA.A8.A079	Mixed/Low confidence
	TCGA.AC.A2BM	Mixed/Low confidence
	TCGA.AN.A0AT	Mixed/Low confidence
	TCGA.AO.A1KR	Mixed/Low confidence
	TCGA.AQ.A1H2	Mixed/Low confidence
	TCGA.AR.A0TS	Mixed/Low confidence
	TCGA.AR.A0TX	Mixed/Low confidence
	TCGA.B6.A0I9	Mixed/Low confidence
	TCGA.BH.A0E6	Mixed/Low confidence
	TCGA.BH.A18G	Mixed/Low confidence
	TCGA.BH.A18T	Mixed/Low confidence
	TCGA.BH.A1EW	Mixed/Low confidence
	TCGA.BH.A1FN	Mixed/Low confidence
	TCGA.C8.A12L	Mixed/Low confidence
	TCGA.C8.A12X	Mixed/Low confidence
	TCGA.C8.A12Y	Mixed/Low confidence
	TCGA.C8.A131	Mixed/Low confidence
	TCGA.D8.A147	Mixed/Low confidence
	TCGA.D8.A1JA	Mixed/Low confidence
	TCGA.D8.A1JT	Mixed/Low confidence
	TCGA.D8.A1XA	Mixed/Low confidence
	TCGA.D8.A1XW	Mixed/Low confidence
	TCGA.D8.A1Y0	Mixed/Low confidence
	TCGA.E2.A1B5	Mixed/Low confidence
	TCGA.E2.A1LI	Mixed/Low confidence
	TCGA.EW.A1J1	Mixed/Low confidence
	TCGA.EW.A2FV	Mixed/Low confidence
	TCGA.A1.A0SN	Mixed/Low confidence
	TCGA.A2.A04W	Mixed/Low confidence
	TCGA.A2.A0EM	Mixed/Low confidence
	TCGA.A2.A0EN	Mixed/Low confidence
	TCGA.A2.A0EV	Mixed/Low confidence
	TCGA.A2.A0T7	Mixed/Low confidence
	TCGA.A7.A13E	Mixed/Low confidence
	TCGA.A7.A26E	Mixed/Low confidence
	TCGA.A7.A26J	Mixed/Low confidence
	TCGA.A8.A076	Mixed/Low confidence
	TCGA.A8.A07B	Mixed/Low confidence
	TCGA.A8.A07W	Mixed/Low confidence
	TCGA.A8.A08J	Mixed/Low confidence
	TCGA.AC.A3W5	Mixed/Low confidence
	TCGA.AN.A0FV	Mixed/Low confidence
	TCGA.AR.A1AN	Mixed/Low confidence
	TCGA.AR.A1AP	Mixed/Low confidence
	TCGA.B6.A0RH	Mixed/Low confidence
	TCGA.BH.A0BJ	Mixed/Low confidence
	TCGA.BH.A0DS	Mixed/Low confidence
	TCGA.BH.A1EV	Mixed/Low confidence
	TCGA.BH.A1EX	Mixed/Low confidence
	TCGA.BH.A1FE	Mixed/Low confidence
	TCGA.BH.A28Q	Mixed/Low confidence
	TCGA.BH.A42T	Mixed/Low confidence
	TCGA.C8.A132	Mixed/Low confidence
	TCGA.D8.A1XZ	Mixed/Low confidence
	TCGA.E2.A15C	Mixed/Low confidence
	TCGA.E2.A1B0	Mixed/Low confidence
	TCGA.E9.A1R3	Mixed/Low confidence
	TCGA.E9.A1RH	Mixed/Low confidence
	TCGA.E9.A244	Mixed/Low confidence
	TCGA.E9.A3X8	Mixed/Low confidence
	TCGA.EW.A1J2	Mixed/Low confidence
	TCGA.EW.A1P0	Mixed/Low confidence
	TCGA.GM.A2DA	Mixed/Low confidence
	TCGA.MS.A51U	Mixed/Low confidence
	TCGA.OL.A66J	Mixed/Low confidence
	TCGA.A1.A0SE	Mixed/Low confidence
	TCGA.A2.A0CW	Mixed/Low confidence
	TCGA.A2.A0SU	Mixed/Low confidence
	TCGA.A2.A0T2	Mixed/Low confidence
	TCGA.A2.A0T5	Mixed/Low confidence
	TCGA.A2.A3KC	Mixed/Low confidence
	TCGA.A2.A3XU	Mixed/Low confidence
	TCGA.A2.A3XX	Mixed/Low confidence
	TCGA.A7.A0CD	Mixed/Low confidence
	TCGA.A7.A3IZ	Mixed/Low confidence
	TCGA.A7.A5ZV	Mixed/Low confidence
	TCGA.A8.A06Z	Mixed/Low confidence
	TCGA.A8.A07F	Mixed/Low confidence
	TCGA.A8.A07L	Mixed/Low confidence
	TCGA.A8.A092	Mixed/Low confidence
	TCGA.A8.A0A4	Mixed/Low confidence
	TCGA.AC.A23H	Mixed/Low confidence
	TCGA.AC.A3EH	Mixed/Low confidence
	TCGA.AN.A0FX	Mixed/Low confidence
	TCGA.AN.A0FZ	Mixed/Low confidence
	TCGA.AR.A1AY	Mixed/Low confidence
	TCGA.B6.A0IQ	Mixed/Low confidence
	TCGA.B6.A0RU	Mixed/Low confidence
	TCGA.B6.A0WW	Mixed/Low confidence
	TCGA.B6.A0WY	Mixed/Low confidence
	TCGA.BH.A0GY	Mixed/Low confidence
	TCGA.BH.A0HX	Mixed/Low confidence
	TCGA.BH.A0WA	Mixed/Low confidence
	TCGA.BH.A18P	Mixed/Low confidence
	TCGA.BH.A18Q	Mixed/Low confidence
	TCGA.BH.A18R	Mixed/Low confidence
	TCGA.BH.A1F5	Mixed/Low confidence
	TCGA.C8.A130	Mixed/Low confidence
	TCGA.C8.A137	Mixed/Low confidence
	TCGA.C8.A1HK	Mixed/Low confidence
	TCGA.C8.A274	Mixed/Low confidence
	TCGA.D8.A140	Mixed/Low confidence
	TCGA.D8.A27K	Mixed/Low confidence
	TCGA.D8.A27V	Mixed/Low confidence
	TCGA.E2.A109	Mixed/Low confidence
	TCGA.E2.A14S	Mixed/Low confidence
	TCGA.E2.A14T	Mixed/Low confidence
	TCGA.E2.A14X	Mixed/Low confidence
	TCGA.E2.A154	Mixed/Low confidence
	TCGA.E2.A15P	Mixed/Low confidence
	TCGA.E2.A1IL	Mixed/Low confidence
	TCGA.E2.A1LK	Mixed/Low confidence
	TCGA.E9.A1RB	Mixed/Low confidence
	TCGA.E9.A228	Mixed/Low confidence
	TCGA.E9.A2JS	Mixed/Low confidence
	TCGA.EW.A1P6	Mixed/Low confidence
	TCGA.EW.A1PA	Mixed/Low confidence
	TCGA.EW.A1PH	Mixed/Low confidence
	TCGA.GI.A2C9	Mixed/Low confidence
	TCGA.A1.A0SF	Mixed only
	TCGA.A1.A0SJ	Mixed only
	TCGA.A2.A0D4	Mixed only
	TCGA.A2.A0EU	Mixed only
	TCGA.A2.A3XZ	Mixed only
	TCGA.A7.A13G	Mixed only
	TCGA.A7.A426	Mixed only
	TCGA.A8.A09G	Mixed only
	TCGA.AC.A3BB	Mixed only
	TCGA.AC.A3OD	Mixed only
	TCGA.AR.A1AU	Mixed only
	TCGA.AR.A24O	Mixed only
	TCGA.AR.A2LJ	Mixed only
	TCGA.BH.A0BO	Mixed only
	TCGA.BH.A0DG	Mixed only
	TCGA.BH.A0E9	Mixed only
	TCGA.BH.A0EA	Mixed only
	TCGA.BH.A0EE	Mixed only
	TCGA.BH.A0HK	Mixed only
	TCGA.BH.A0HO	Mixed only
	TCGA.BH.A1ES	Mixed only
	TCGA.D8.A145	Mixed only
	TCGA.D8.A146	Mixed only
	TCGA.D8.A1JB	Mixed only
	TCGA.E2.A14Q	Mixed only
	TCGA.E2.A15E	Mixed only
	TCGA.E2.A15I	Mixed only
	TCGA.E2.A3DX	Mixed only
	TCGA.E9.A227	Mixed only
	TCGA.E9.A3Q9	Mixed only
	TCGA.EW.A2FS	Mixed only
	TCGA.EW.A3E8	Mixed only
	TCGA.LL.A50Y	Mixed only
	TCGA.LL.A5YN	Mixed only
	TCGA.LQ.A4E4	Mixed only
	TCGA.A1.A0SQ	Mixed only
	TCGA.A2.A1G4	Mixed only
	TCGA.A8.A06Q	Mixed only
	TCGA.A8.A081	Mixed only
	TCGA.A8.A08B	Mixed only
	TCGA.A8.A095	Mixed only
	TCGA.B6.A0IC	Mixed only
	TCGA.B6.A0IK	Mixed only
	TCGA.B6.A0RV	Mixed only
	TCGA.BH.A0E1	Mixed only
	TCGA.BH.A18L	Mixed only
	TCGA.D8.A1JI	Mixed only
	TCGA.D8.A27P	Mixed only
	TCGA.D8.A3Z5	Mixed only
	TCGA.E2.A15K	Mixed only
	TCGA.E2.A15O	Mixed only
	TCGA.E2.A1IU	Mixed only
	TCGA.E2.A1LG	Mixed only
	TCGA.E2.A2P6	Mixed only
	TCGA.E2.A56Z	Mixed only
	TCGA.E9.A1N3	Mixed only
	TCGA.E9.A245	Mixed only
	TCGA.E9.A54X	Mixed only
	TCGA.GM.A2DN	Mixed only
	TCGA.LL.A5YL	Mixed only
	TCGA.A2.A0CR	Mixed only
	TCGA.A8.A07I	Mixed only
	TCGA.A8.A0A9	Mixed only
	TCGA.AC.A2QJ	Mixed only
	TCGA.AC.A5XS	Mixed only
	TCGA.AC.A62Y	Mixed only
	TCGA.AR.A1AK	Mixed only
	TCGA.BH.A0DZ	Mixed only
	TCGA.BH.A18U	Mixed only
	TCGA.D8.A1X9	Mixed only
	TCGA.E2.A108	Mixed only
	TCGA.E9.A248	Mixed only
	TCGA.A8.A06R	Mixed only
	TCGA.A8.A08H	Mixed only
	TCGA.A8.A08X	Mixed only
	TCGA.AC.A2FF	Mixed only
	TCGA.AC.A3HN	Mixed only
	TCGA.AN.A0FS	Mixed only
	TCGA.AN.A0FY	Mixed only
	TCGA.AR.A24S	Mixed only
	TCGA.BH.A0DX	Mixed only
	TCGA.BH.A0HY	Mixed only
	TCGA.BH.A0W4	Mixed only
	TCGA.D8.A1JH	Mixed only
	TCGA.D8.A1Y2	Mixed only
	TCGA.D8.A27I	Mixed only
	TCGA.D8.A27N	Mixed only
	TCGA.E9.A1NA	Mixed only
	TCGA.JL.A3YW	Mixed only
	TCGA.LL.A440	Mixed only
	TCGA.A2.A04R	Mixed only
	TCGA.A2.A0T3	Mixed only
	TCGA.A2.A1FV	Mixed only
	TCGA.A7.A13D	Mixed only
	TCGA.A7.A4SB	Mixed only
	TCGA.A8.A06N	Mixed only
	TCGA.A8.A08O	Mixed only
	TCGA.AC.A2FM	Mixed only
	TCGA.AR.A0U2	Mixed only
	TCGA.B6.A0IE	Mixed only
	TCGA.B6.A0X0	Mixed only
	TCGA.B6.A0X7	Mixed only
	TCGA.B6.A1KI	Mixed only
	TCGA.B6.A2IU	Mixed only
	TCGA.C8.A1HI	Mixed only
	TCGA.E2.A156	Mixed only
	TCGA.E2.A15T	Mixed only
	TCGA.E9.A295	Mixed only
	TCGA.E9.A5UO	Mixed only
	TCGA.GM.A2DC	Mixed only
	TCGA.A1.A0SH	Stem.like
	TCGA.A1.A0SI	Stem.like
	TCGA.A1.A0SM	Stem.like
	TCGA.A2.A04N	Stem.like
	TCGA.A2.A04V	Stem.like
	TCGA.A2.A0CP	Stem.like
	TCGA.A2.A0EO	Stem.like
	TCGA.A2.A0EX	Stem.like
	TCGA.A2.A0T6	Stem.like
	TCGA.A2.A0YD	Stem.like
	TCGA.A2.A1FZ	Stem.like
	TCGA.A2.A3XY	Stem.like
	TCGA.A2.A4RX	Stem.like
	TCGA.A7.A0DA	Stem.like
	TCGA.A7.A26G	Stem.like
	TCGA.A7.A26I	Stem.like
	TCGA.A7.A4SE	Stem.like
	TCGA.A7.A5ZW	Stem.like
	TCGA.A8.A06P	Stem.like
	TCGA.A8.A07E	Stem.like
	TCGA.A8.A07G	Stem.like
	TCGA.A8.A07J	Stem.like
	TCGA.A8.A085	Stem.like
	TCGA.A8.A086	Stem.like
	TCGA.A8.A08Z	Stem.like
	TCGA.A8.A093	Stem.like
	TCGA.A8.A097	Stem.like
	TCGA.A8.A09A	Stem.like
	TCGA.A8.A09D	Stem.like
	TCGA.A8.A0AD	Stem.like
	TCGA.AC.A23E	Stem.like
	TCGA.AC.A23G	Stem.like
	TCGA.AC.A2B8	Stem.like
	TCGA.AC.A2QH	Stem.like
	TCGA.AC.A2QI	Stem.like
	TCGA.AC.A3W6	Stem.like
	TCGA.AC.A3YI	Stem.like
	TCGA.AN.A0AS	Stem.like
	TCGA.AN.A0FN	Stem.like
	TCGA.AQ.A0Y5	Stem.like
	TCGA.AR.A24L	Stem.like
	TCGA.AR.A24N	Stem.like
	TCGA.AR.A24P	Stem.like
	TCGA.AR.A24Q	Stem.like
	TCGA.AR.A24T	Stem.like
	TCGA.AR.A2LK	Stem.like
	TCGA.AR.A2LM	Stem.like
	TCGA.AR.A2LQ	Stem.like
	TCGA.B6.A0RI	Stem.like
	TCGA.B6.A0RN	Stem.like
	TCGA.B6.A0RP	Stem.like
	TCGA.B6.A0WX	Stem.like
	TCGA.BH.A0AU	Stem.like
	TCGA.BH.A0AV	Stem.like
	TCGA.BH.A0AY	Stem.like
	TCGA.BH.A0AZ	Stem.like
	TCGA.BH.A0B4	Stem.like
	TCGA.BH.A0BL	Stem.like
	TCGA.BH.A0BQ	Stem.like
	TCGA.BH.A0BR	Stem.like
	TCGA.BH.A0C3	Stem.like
	TCGA.BH.A0DI	Stem.like
	TCGA.BH.A0DQ	Stem.like
	TCGA.BH.A0DV	Stem.like
	TCGA.BH.A0EI	Stem.like
	TCGA.BH.A0H3	Stem.like
	TCGA.BH.A0H6	Stem.like
	TCGA.BH.A0H7	Stem.like
	TCGA.BH.A0HA	Stem.like
	TCGA.BH.A18I	Stem.like
	TCGA.BH.A18M	Stem.like
	TCGA.BH.A1EO	Stem.like
	TCGA.BH.A1F2	Stem.like
	TCGA.BH.A1FH	Stem.like
	TCGA.BH.A1FM	Stem.like
	TCGA.BH.A1FU	Stem.like
	TCGA.BH.A201	Stem.like
	TCGA.BH.A208	Stem.like
	TCGA.C8.A12N	Stem.like
	TCGA.C8.A12O	Stem.like
	TCGA.C8.A12P	Stem.like
	TCGA.C8.A12T	Stem.like
	TCGA.C8.A12W	Stem.like
	TCGA.D8.A141	Stem.like
	TCGA.D8.A142	Stem.like
	TCGA.D8.A1JD	Stem.like
	TCGA.D8.A1JJ	Stem.like
	TCGA.D8.A1JP	Stem.like
	TCGA.D8.A1JU	Stem.like
	TCGA.D8.A1X5	Stem.like
	TCGA.D8.A1XB	Stem.like
	TCGA.D8.A1XM	Stem.like
	TCGA.D8.A1XO	Stem.like
	TCGA.D8.A1XS	Stem.like
	TCGA.D8.A1XT	Stem.like
	TCGA.D8.A1XY	Stem.like
	TCGA.D8.A1Y1	Stem.like
	TCGA.D8.A27G	Stem.like
	TCGA.D8.A27H	Stem.like
	TCGA.D8.A27L	Stem.like
	TCGA.D8.A27T	Stem.like
	TCGA.E2.A10F	Stem.like
	TCGA.E2.A152	Stem.like
	TCGA.E2.A153	Stem.like
	TCGA.E2.A15L	Stem.like
	TCGA.E2.A1BC	Stem.like
	TCGA.E2.A1IG	Stem.like
	TCGA.E2.A1IH	Stem.like
	TCGA.E2.A1IJ	Stem.like
	TCGA.E2.A1IN	Stem.like
	TCGA.E2.A1IO	Stem.like
	TCGA.E2.A1L9	Stem.like
	TCGA.E2.A1LE	Stem.like
	TCGA.E2.A570	Stem.like
	TCGA.E9.A1N5	Stem.like
	TCGA.E9.A1NF	Stem.like
	TCGA.E9.A1NG	Stem.like
	TCGA.E9.A1NH	Stem.like
	TCGA.E9.A1NI	Stem.like
	TCGA.E9.A1R5	Stem.like
	TCGA.E9.A1RI	Stem.like
	TCGA.E9.A226	Stem.like
	TCGA.E9.A229	Stem.like
	TCGA.E9.A22A	Stem.like
	TCGA.E9.A22B	Stem.like
	TCGA.E9.A22E	Stem.like
	TCGA.EW.A1IX	Stem.like
	TCGA.EW.A1OZ	Stem.like
	TCGA.EW.A1PD	Stem.like
	TCGA.EW.A1PG	Stem.like
	TCGA.EW.A2FR	Stem.like
	TCGA.GI.A2C8	Stem.like
	TCGA.GM.A2DL	Stem.like
	TCGA.GM.A3XN	Stem.like
	TCGA.LL.A5YP	Stem.like
	TCGA.A1.A0SB	TA
	TCGA.A1.A0SK	TA
	TCGA.A2.A0CU	TA
	TCGA.A2.A0YG	TA
	TCGA.A7.A0D9	TA
	TCGA.A8.A06Y	TA
	TCGA.A8.A091	TA
	TCGA.AC.A2BK	TA
	TCGA.AN.A04D	TA
	TCGA.AN.A0FL	TA
	TCGA.AO.A1KP	TA
	TCGA.AR.A24K	TA
	TCGA.B6.A0IB	TA
	TCGA.B6.A0IO	TA
	TCGA.B6.A0RG	TA
	TCGA.B6.A0WV	TA
	TCGA.B6.A1KC	TA
	TCGA.B6.A1KF	TA
	TCGA.BH.A0E0	TA
	TCGA.BH.A0E7	TA
	TCGA.BH.A0GZ	TA
	TCGA.BH.A0H0	TA
	TCGA.BH.A0H9	TA
	TCGA.BH.A0HU	TA
	TCGA.BH.A0HW	TA
	TCGA.BH.A1FL	TA
	TCGA.BH.A204	TA
	TCGA.C8.A12Z	TA
	TCGA.C8.A26Z	TA
	TCGA.C8.A27A	TA
	TCGA.C8.A3M8	TA
	TCGA.D8.A13Y	TA
	TCGA.D8.A1XF	TA
	TCGA.E2.A105	TA
	TCGA.E2.A14V	TA
	TCGA.E2.A14W	TA
	TCGA.E2.A155	TA
	TCGA.E2.A158	TA
	TCGA.E2.A15D	TA
	TCGA.E2.A15F	TA
	TCGA.E2.A15H	TA
	TCGA.E2.A15R	TA
	TCGA.E2.A15S	TA
	TCGA.E2.A1IE	TA
	TCGA.E2.A574	TA
	TCGA.E9.A1N8	TA
	TCGA.E9.A1N9	TA
	TCGA.E9.A1R6	TA
	TCGA.E9.A1R7	TA
	TCGA.E9.A1RC	TA
	TCGA.E9.A1RE	TA
	TCGA.E9.A247	TA
	TCGA.EW.A1OX	TA
	TCGA.EW.A1PC	TA
	TCGA.JL.A3YX	TA
	TCGA.OL.A66K	TA

## Sheet: Supplementary Table 2D
	Supplementary Table 2D - Heterocellular subtype identities for GSE42568 dataset
	Samples	Final Subtypes
	GSM1045228_S36_20_12_04.CEL	Goblet.like
	GSM1045253_T122_9_12_04.CEL	Goblet.like
	GSM1045292_T62_26_1_05.CEL	Goblet.like
	GSM1045260_T13_9_12_04.CEL	Goblet.like
	GSM1045247_T113_22_12_04.CEL	Goblet.like
	GSM1045297_T69_15_12_04.CEL	Goblet.like
	GSM1045262_T131_22_12_04.CEL	Goblet.like
	GSM1045220_S28_7_12_04.CEL	Inflammatory
	GSM1045222_S3_20_12_04.CEL	Inflammatory
	GSM1045248_T114_7_12_04.CEL	Inflammatory
	GSM1045235_T10_8_12_04.CEL	Inflammatory
	GSM1045285_T45_7_12_04.CEL	Inflammatory
	GSM1045275_T32_3_12_04.CEL	Inflammatory
	GSM1045283_T41_20_12_04.CEL	Inflammatory
	GSM1045241_T107_7_12_04.CEL	Inflammatory
	GSM1045270_T22_10_12_04.CEL	Inflammatory
	GSM1045230_S38_10_12_04.CEL	Inflammatory
	GSM1045237_T103_9_12_04.CEL	Inflammatory
	GSM1045227_S35_8_12_04.CEL	Inflammatory
	GSM1045214_S18_22_12_04.CEL	Inflammatory
	GSM1045266_T18_22_12_04.CEL	Inflammatory
	GSM1045264_T134_7_12_04.CEL	Inflammatory
	GSM1045306_T83_8_12_04.CEL	Inflammatory
	GSM1045224_S31_3_12_04.CEL	Inflammatory
	GSM1045229_S37_8_12_04.CEL	Inflammatory
	GSM1045212_S15_15_12_04.CEL	Inflammatory
	GSM1045258_T128_22_12_04.CEL	Inflammatory
	GSM1045281_T39_14_12_04.CEL	Inflammatory
	GSM1045269_T21_21_12_04.CEL	Inflammatory
	GSM1045231_S5_15_12_04.CEL	Inflammatory
	GSM1045216_S20_14_12_04.CEL	Inflammatory
	GSM1045271_T23_9_12_04.CEL	Inflammatory
	GSM1045298_T70_21_12_04.CEL	Inflammatory
	GSM1045225_S32_3_12_04.CEL	Mixed/low confidence
	GSM1045303_T80_14_12_04.CEL	Mixed/low confidence
	GSM1045238_T104_9_12_04.CEL	Mixed/low confidence
	GSM1045219_S26_10_12_04.CEL	Mixed/low confidence
	GSM1045244_T11_21_12_04.CEL	Mixed/low confidence
	GSM1045289_T51_7_12_04.CEL	Mixed/low confidence
	GSM1045213_S16_20_12_04.CEL	Mixed/low confidence
	GSM1045254_T123_14_12_04.CEL	Mixed/low confidence
	GSM1045223_S30_14_12_04.CEL	Mixed/low confidence
	GSM1045276_T33_3_12_04.CEL	Mixed/low confidence
	GSM1045209_S10_22_12_04.CEL	Mixed/low confidence
	GSM1045265_T14_21_12_04.CEL	Mixed/low confidence
	GSM1045273_T29_14_12_04.CEL	Mixed/low confidence
	GSM1045310_T99_20_12_04.CEL	Mixed/low confidence
	GSM1045221_S29_10_12_04.CEL	Mixed/low confidence
	GSM1045277_T34_20_12_04.CEL	Mixed/low confidence
	GSM1045296_T67_7_12_04.CEL	Mixed/low confidence
	GSM1045263_T132.CEL	Mixed/low confidence
	GSM1045272_T24_10_12_04.CEL	Mixed/low confidence
	GSM1045301_T73_15_12_04.CEL	Mixed/low confidence
	GSM1045232_S6_20_12_04.CEL	Mixed/low confidence
	GSM1045234_T1_14_12_04.CEL	Mixed/low confidence
	GSM1045211_S14_21_12_04.CEL	Mixed/low confidence
	GSM1045249_T115_15_12_04.CEL	Mixed/low confidence
	GSM1045291_T56_15_12_04.CEL	Mixed/low confidence
	GSM1045256_T125_21_12_04.CEL	Mixed/low confidence
	GSM1045299_T71_14_12_04.CEL	Mixed
	GSM1045267_T2_7_12_04.CEL	Mixed
	GSM1045308_T97_3_12_04.CEL	Mixed
	GSM1045284_T43_9_12_04.CEL	Mixed
	GSM1045217_S22_9_12_04.CEL	Mixed
	GSM1045288_T5_10_12_04.CEL	Mixed
	GSM1045259_T129_20_12_04.CEL	Mixed
	GSM1045302_T75.CEL	Mixed
	GSM1045250_T119_8_12_04.CEL	Mixed
	GSM1045210_S11_14_12_04.CEL	Mixed
	GSM1045255_T124_25_1_05.CEL	Mixed
	GSM1045243_T109_21_12_04.CEL	Mixed
	GSM1045305_T82_15_12_04.CEL	Mixed
	GSM1045290_T52_15_12_04.CEL	Mixed
	GSM1045300_T72_14_12_04.CEL	Mixed
	GSM1045286_T47_20_12_04.CEL	Stem.like
	GSM1045251_T12_22_12_04.CEL	Stem.like
	GSM1045280_T38_25_1_05.CEL	Stem.like
	GSM1045246_T112_3_12_04.CEL	Stem.like
	GSM1045233_S7_14_12_04.CEL	Stem.like
	GSM1045279_T36_15_12_04.CEL	Stem.like
	GSM1045245_T111_14_12_04.CEL	Stem.like
	GSM1045309_T98_22_12_04.CEL	Stem.like
	GSM1045239_T105B.CEL	Stem.like
	GSM1045226_S33_3_12_04.CEL	Stem.like
	GSM1045295_T66_25_1_05.CEL	Stem.like
	GSM1045304_T81_10_12_04.CEL	Stem.like
	GSM1045278_T35_3_12_04.CEL	Stem.like
	GSM1045307_T94_9_12_04.CEL	Stem.like
	GSM1045240_T106_21_12_04.CEL	Stem.like
	GSM1045268_T20_20_12_04.CEL	Stem.like
	GSM1045236_T101A_9_12_04.CEL	Stem.like
	GSM1045252_T120_10_12_04.CEL	Stem.like
	GSM1045311_T9A_9_12_04.CEL	Stem.like
	GSM1045215_S2_15_12_04.CEL	Stem.like
	GSM1045293_T63_22_12_04.CEL	TA
	GSM1045218_S25_10_12_04.CEL	TA
	GSM1045287_T49_10_12_04.CEL	TA
	GSM1045261_T130_8_12_04.CEL	TA
	GSM1045242_T108_21_12_04.CEL	TA
	GSM1045274_T30_8_12_04.CEL	TA
	GSM1045208_S1_21_12_04.CEL	TA
	GSM1045294_T65_20_12_04.CEL	TA
	GSM1045282_T40_9_12_04.CEL	TA
	GSM1045257_T127_8_12_04.CEL	TA

## Sheet: Supplementary Table 2E
	Supplementary Table 2E - Selected 371 genes (after standard deviation greater than 1.5) associated with luminal-A and heterocellular subtype from TCGA dataset
	Genes
	ABCA6
	ABCA8
	ABCA9
	ABI3BP
	ACAP1
	ACTG2
	ACVR1C
	ADAM12
	ADAM6
	ADAMDEC1
	ADAMTS15
	ADAMTS16
	ADAMTS2
	ADCY1
	ADCY5
	ADH1B
	ADORA1
	ADRA2C
	AGT
	AKR1C1
	AKR1C2
	AKR7A3
	ALDH1L1
	ALOX15B
	AMZ1
	ANGPTL1
	ANGPTL4
	ANXA8
	AQP3
	ARC
	ARHGAP28
	ASCL2
	ASPN
	ATP6V1B1
	BAIAP3
	BAMBI
	BANK1
	BCAS1
	BCHE
	BCL11B
	BDNF
	BICC1
	BTLA
	C1QTNF3
	C1QTNF7
	C7
	CACNA1H
	CADM3
	CALB2
	CAPN6
	CCDC68
	CCDC78
	CCL14
	CCL18
	CCL19
	CCL21
	CCL5
	CCR2
	CCR4
	CCR7
	CD209
	CD247
	CD27
	CD2
	CD36
	CD38
	CD3D
	CD3E
	CD3G
	CD40LG
	CD52
	CD5
	CD69
	CD6
	CD79A
	CD79B
	CD7
	CD8A
	CD8B
	CD96
	CEACAM6
	CES1
	CFD
	CHAD
	CHI3L1
	CHIT1
	CHL1
	CHRDL1
	CHST1
	CILP2
	CILP
	CLDN11
	CLEC10A
	CLGN
	CNTN1
	CNTNAP2
	COL10A1
	COL11A1
	COL14A1
	COL17A1
	COL1A1
	COL1A2
	COL3A1
	COL8A1
	COMP
	CORIN
	CPA3
	CPXM1
	CR1
	CTLA4
	CTSW
	CXCL10
	CXCL11
	CXCL13
	CXCL9
	CXCR2P1
	CXCR3
	CXCR5
	DGAT2
	DHRS2
	DIO2
	DNAJC12
	DOK7
	DPT
	DSC3
	DTNA
	ECM1
	ELN
	ENHO
	ENTPD8
	EOMES
	EPHX4
	F13A1
	F2RL2
	FABP4
	FAM3B
	FAM83A
	FAT2
	FCRL3
	FCRL5
	FCRLA
	FCRLB
	FER1L4
	FFAR2
	FMO2
	FNDC1
	FOLR1
	FREM1
	FREM2
	FST
	G0S2
	GABRP
	GAD1
	GALNT14
	GBP5
	GDF15
	GDPD3
	GJB2
	GLDC
	GNLY
	GPC6
	GPD1
	GPR171
	GPR1
	GREM1
	GRIK3
	GSTM5
	GXYLT2
	GZMA
	GZMB
	GZMK
	HES2
	HK3
	HLA-DQA2
	HLA-DQB2
	HMCN1
	HPGD
	HRASLS2
	HSD11B1
	HSH2D
	HSPB6
	HSPB7
	HSPB8
	HTRA3
	ICOS
	ID4
	IDO1
	IGF1
	IGSF10
	IGSF1
	IL33
	IL7R
	INMT
	IRF4
	ITGA11
	ITK
	KANK4
	KAZALD1
	KCNC3
	KCND3
	KCNE4
	KCNF1
	KCNIP2
	KIAA1644
	KIF12
	KIT
	KLHDC7A
	KLHL13
	KLRK1
	KREMEN2
	KRT15
	KRT16
	KRT17
	KRT5
	KRT81
	KYNU
	LAG3
	LAMA2
	LAMP3
	LAX1
	LCK
	LGR6
	LINGO1
	LIPE
	LPL
	LRRC10B
	LRRC15
	LTA
	LTB
	LY6K
	LY9
	MAPK15
	MAT1A
	MEGF10
	MEOX1
	MEOX2
	MESP1
	MFAP4
	MFAP5
	MMP11
	MMP25
	MMP7
	MMRN1
	MRC1
	MRPS30
	MS4A1
	MSI1
	MT1G
	MYH11
	MYO3B
	NAT8L
	NELL2
	NGFR
	NKG7
	NRCAM
	NRXN3
	OMD
	OSR1
	P2RY10
	PCOLCE2
	PDCD1
	PDE3B
	PDZK1
	PEG3
	PKP1
	PLA2G2D
	PLA2G7
	PLCB1
	PLIN1
	PLIN4
	POF1B
	POSTN
	POU2AF1
	PPAPDC1A
	PPFIA4
	PPP1R1B
	PPP2R2C
	PRKCB
	PRND
	PSCA
	PTGDS
	PTGES
	PTPRCAP
	PYHIN1
	QPRT
	RAMP1
	RARRES1
	RASSF10
	RBP1
	RBP4
	RDH5
	RELN
	RET
	RHBDL3
	RNF128
	S100A2
	S100B
	S100P
	SAA1
	SAA2
	SAMD11
	SAMD3
	SCIN
	SCML4
	SCNN1B
	SDK2
	SELL
	SELP
	SEMA3D
	SERPINA1
	SERPINA3
	SERPINB5
	SFRP1
	SFRP4
	SH2D1A
	SIRPG
	SIT1
	SLA2
	SLAMF1
	SLAMF6
	SLC16A6
	SLC19A3
	SLC1A2
	SLC27A2
	SLC38A5
	SLC9A2
	SLFN13
	SNCG
	SORCS2
	SPIB
	SPON1
	ST6GAL2
	ST6GALNAC5
	SUSD4
	SYNM
	SYT13
	SYT1
	SYTL5
	TARP
	TBX1
	TBX21
	TFCP2L1
	TFF3
	TGFB2
	THBS2
	THBS4
	THEMIS
	TIGIT
	TMEM158
	TNC
	TNN
	TNS4
	TNXB
	TP63
	TPRG1
	TRAT1
	TRIM29
	TRIM36
	UBASH3A
	UBD
	UNC5A
	VSTM2L
	WFDC2
	WISP2
	WNK4
	WNT2
	WNT4
	ZAP70
	ZNF229
	ZNF683
	ZNF831

## Sheet: Supplementary Table 2F
	Supplementary Table 2F - Heterocellular subtypes of GSE6532 samples treated with tamoxifen.
	Samples	Heterocellular Subtypes (High confidence and Mixed only)	Mixed subtypes	Oncotype DX	ROR (PAM50)
	KIT_130B92	Goblet.like	Mixed	Low	low
	KIT_138B34	Goblet.like		Low	low
	KIT_17C40	Goblet.like	Mixed	High	low
	KIT_48A46	Goblet.like		Low	low
	KIT_51A98	Goblet.like		Low	low
	KIT_96A21	Goblet.like		Low	low
	OXFT_1127	Goblet.like		Low	low
	OXFT_1167	Goblet.like		Low	low
	OXFT_1889	Goblet.like	Mixed	Low	low
	OXFT_192	Goblet.like	Mixed	High	low
	OXFT_1981	Goblet.like		Low	low
	OXFT_2175	Goblet.like	Mixed	Low	low
	OXFT_669	Goblet.like		Low	low
	OXFT_676	Goblet.like		Low	low
	OXFT_680	Goblet.like		Low	low
	OXFT_736	Goblet.like	Mixed	Intermediate	low
	KIT_112B55	Goblet.like		Low	Intermediate
	KIT_186B22	Goblet.like	Mixed	Intermediate	Intermediate
	KIT_84A44	Goblet.like		Low	Intermediate
	OXFT_619	Goblet.like		High	Intermediate
	KIT_159B47	Inflammatory		Low	low
	KIT_165B72	Inflammatory		Low	low
	KIT_235C20	Inflammatory		Intermediate	low
	KIT_27C82	Inflammatory		High	low
	KIT_64A59	Inflammatory		High	low
	KIT_72A92	Inflammatory		Low	low
	OXFT_1579	Inflammatory		Intermediate	low
	OXFT_2027	Inflammatory		Intermediate	low
	OXFT_2340	Inflammatory		Intermediate	low
	OXFT_3597	Inflammatory		High	low
	OXFT_380	Inflammatory		High	low
	OXFT_5210	Inflammatory		High	low
	OXFT_588	Inflammatory		High	low
	OXFT_705	Inflammatory		High	low
	OXFT_887	Inflammatory		Low	low
	OXFT_944	Inflammatory		Low	low
	KIT_104B91	Inflammatory		Intermediate	Intermediate
	KIT_252C64	Inflammatory		High	Intermediate
	KIT_313A87	Inflammatory		Intermediate	Intermediate
	OXFT_1156	Inflammatory		Intermediate	Intermediate
	OXFT_1177	Inflammatory		High	Intermediate
	OXFT_1342	Inflammatory		High	Intermediate
	OXFT_1962	Inflammatory		High	Intermediate
	OXFT_2069	Inflammatory		High	Intermediate
	OXFT_209	Inflammatory		High	Intermediate
	OXFT_2338	Inflammatory		High	Intermediate
	OXFT_443	Inflammatory		High	Intermediate
	OXFT_4904	Inflammatory		High	Intermediate
	OXFT_729	Inflammatory		High	Intermediate
	OXFT_779	Inflammatory		High	Intermediate
	KIT_135B40	Stem.like		Low	low
	KIT_14B98	Stem.like		Low	low
	KIT_150B81	Stem.like		High	low
	KIT_15C94	Stem.like		Low	low
	KIT_169B79	Stem.like		Intermediate	low
	KIT_173B43	Stem.like		Low	low
	KIT_183B75	Stem.like		Intermediate	low
	KIT_202B44	Stem.like		Intermediate	low
	KIT_203B49	Stem.like		Low	low
	KIT_212C21	Stem.like		Low	low
	KIT_216C61	Stem.like		High	low
	KIT_239C32	Stem.like		Low	low
	KIT_35C29	Stem.like		Intermediate	low
	KIT_39C24	Stem.like		Low	low
	KIT_40C57	Stem.like		High	low
	KIT_41C65	Stem.like		High	low
	KIT_69A93	Stem.like		High	low
	KIT_7B96	Stem.like		High	low
	KIT_8B87	Stem.like		Low	low
	OXFT_1097	Stem.like		Intermediate	low
	OXFT_1142	Stem.like		Low	low
	OXFT_1168	Stem.like		Intermediate	low
	OXFT_1181	Stem.like		Low	low
	OXFT_1320	Stem.like		Intermediate	low
	OXFT_1525	Stem.like		High	low
	OXFT_1766	Stem.like		Low	low
	OXFT_1804	Stem.like		High	low
	OXFT_2002	Stem.like		Low	low
	OXFT_2093	Stem.like		High	low
	OXFT_2220	Stem.like		High	low
	OXFT_427	Stem.like	Mixed	Intermediate	low
	OXFT_429	Stem.like		Intermediate	low
	OXFT_55	Stem.like	Mixed	High	low
	OXFT_630	Stem.like		Low	low
	OXFT_697	Stem.like		High	low
	OXFT_700	Stem.like		Low	low
	OXFT_706	Stem.like		High	low
	OXFT_771	Stem.like		Low	low
	OXFT_848	Stem.like		Intermediate	low
	OXFT_849	Stem.like		Intermediate	low
	OXFT_876	Stem.like		High	low
	OXFT_894	Stem.like		High	low
	OXFT_913	Stem.like		High	low
	OXFT_928	Stem.like		Low	low
	KIT_131B79	Stem.like		High	Intermediate
	KIT_230C47	Stem.like		High	Intermediate
	OXFT_1662	Stem.like		High	Intermediate
	OXFT_1769	Stem.like		Intermediate	Intermediate
	KIT_114B68	TA		Low	low
	KIT_154B42	TA	Mixed	High	low
	KIT_170B15	TA	Mixed	Low	low
	KIT_307C50	TA		Intermediate	low
	KIT_85A03	TA		High	low
	OXFT_1089	TA		High	low
	OXFT_1120	TA		High	low
	OXFT_116	TA		High	low
	OXFT_1193	TA		Low	low
	OXFT_1301	TA		High	low
	OXFT_1770	TA	Mixed	Low	low
	OXFT_2190	TA		Low	low
	OXFT_711	TA	Mixed	Low	low
	KIT_139B03	TA	Mixed	High	Intermediate
	KIT_244C89	TA	Mixed	High	Intermediate
	KIT_311A27	TA		High	Intermediate
	KIT_55A79	TA	Mixed	High	Intermediate
	KIT_6B85	TA	Mixed	High	Intermediate
	KIT_82A83	TA		High	Intermediate
	OXFT_1107	TA	Mixed	High	Intermediate
	OXFT_1200	TA		High	Intermediate
	OXFT_1818	TA		High	Intermediate
	OXFT_1902	TA		High	Intermediate
	OXFT_375	TA	Mixed	High	Intermediate
	OXFT_596	TA		High	Intermediate

## Sheet: Supplementary Table 2G
	Supplementary Table 2G - Heterocellular subtypes of GSE6532 samples untreated with tamoxifen.
	Samples	Heterocellular Subtypes (High confidence and Mixed only)	Mixed subtypes
	KIU_111B51	Goblet.like
	KIU_163B27	Goblet.like
	KIU_229C44	Goblet.like
	KIU_247C76	Goblet.like
	OXFU_12	Goblet.like
	OXFU_348	Goblet.like
	OXFU_522	Goblet.like
	OXFU_53	Goblet.like
	OXFU_535	Goblet.like
	KIU_242C21	Goblet.like	Mixed
	OXFU_1248	Goblet.like	Mixed
	OXFU_485	Goblet.like	Mixed
	KIU_124B25	Inflammatory
	KIU_127B00	Inflammatory
	KIU_172B19	Inflammatory
	KIU_199B55	Inflammatory
	KIU_260C91	Inflammatory
	KIU_268C87	Inflammatory
	KIU_278C80	Inflammatory
	KIU_284C63	Inflammatory
	KIU_5B97	Inflammatory
	KIU_87A79	Inflammatory
	KIU_88A67	Inflammatory
	KIU_89A64	Inflammatory
	OXFU_104	Inflammatory
	OXFU_16	Inflammatory
	OXFU_449	Inflammatory
	OXFU_491	Inflammatory
	KIU_134B33	Inflammatory	Mixed
	OXFU_1328	Stem.like
	KIU_136B04	Stem.like
	KIU_140B91	Stem.like
	KIU_144B49	Stem.like
	KIU_177B67	Stem.like
	KIU_184B38	Stem.like
	KIU_205B99	Stem.like
	KIU_243C70	Stem.like
	KIU_248C91	Stem.like
	KIU_24C30	Stem.like
	KIU_266C51	Stem.like
	KIU_280C43	Stem.like
	KIU_282C51	Stem.like
	KIU_28C76	Stem.like
	KIU_316C64	Stem.like
	KIU_36C17	Stem.like
	KIU_52A90	Stem.like
	KIU_65A68	Stem.like
	OXFU_1183	Stem.like
	OXFU_254	Stem.like
	OXFU_373	Stem.like
	OXFU_484	Stem.like
	OXFU_533	Stem.like
	OXFU_93	Stem.like
	KIU_74A63	TA	Mixed
	OXFU_138	TA	Mixed
	KIU_106B55	TA
	KIU_113B11	TA
	KIU_197B95	TA
